# Supplementary material for: Predicting urinary tract infections in the emergency department with machine learning
Source: PLoS One. 2018 Mar 7;13(3):e0194085. doi: 10.1371/journal.pone.0194085 (PMC5841824; doi:10.1371/journal.pone.0194085)
Supplement: S1 File — Minimal Data set necessary for analyses. (CSV) [file pone.0194085.s001.csv]

ID	PATID	UCX_abnormal	ua_bacteria	ua_bili	ua_blood	ua_clarity	ua_color	ua_epi	ua_glucose	ua_ketones	ua_leuk	ua_nitrite	ua_ph	ua_protein	ua_rbc	ua_spec_grav	ua_urobili	ua_wbc	CVA_tenderness	abd_tenderness	abd_soft	abd_distended	abd_gaurding	abd_mass	abd_rebound	abd_rigidity	back_pain	fatigue	fever	vag_bleeding	vag_discharge	abd_distended2	abd_pain	gen_neg	pelvic_pain	alert	ams	weakness	oriented	psychiatric_confusion	flank_pain	dec_urine_vol	diff_urinating	dysuria	hematuria	polyuria	chief_complaint	age	gender
1	1	yes	few	negative	negative	clear	yellow	small	negative	negative	small	negative	7.5	negative	small	1.02	negative	moderate	0	1	not_reported	not_reported	1	0	0	0	0	0	0	not_reported	not_reported	not_reported	1	1	not_reported	1	not_reported	not_reported	1	not_reported	not_reported	not_reported	not_reported	not_reported	not_reported	not_reported	ABDOMINAL PAIN	83	Female
2	1	no	many	negative	small	clear	yellow	not_reported	negative	negative	negative	negative	6.0	moderate	small	1.017	negative	small	not_reported	0	1	0	0	0	0	not_reported	not_reported	1	not_reported	not_reported	not_reported	not_reported	not_reported	not_reported	not_reported	1	not_reported	not_reported	not_reported	not_reported	not_reported	not_reported	not_reported	not_reported	not_reported	not_reported	other	81	Female
3	2	yes	few	negative	negative	clear	yellow	small	negative	negative	small	negative	5.0	small	not_reported	1.016	negative	small	not_reported	not_reported	1	not_reported	not_reported	not_reported	not_reported	not_reported	not_reported	not_reported	not_reported	not_reported	not_reported	not_reported	0	not_reported	not_reported	1	1	not_reported	1	not_reported	not_reported	not_reported	not_reported	not_reported	not_reported	not_reported	ALTERED MENTAL STATUS	78	Female
4	3	yes	many	negative	negative	not_clear	yellow	not_reported	negative	negative	large	negative	5.5	small	small	1.016	negative	moderate	not_reported	0	1	not_reported	0	not_reported	0	not_reported	not_reported	1	1	not_reported	not_reported	not_reported	0	1	not_reported	1	0	not_reported	1	not_reported	not_reported	not_reported	not_reported	0	not_reported	not_reported	FEVER	84	Female
5	4	no	moderate	small	negative	clear	orange	not_reported	negative	small	small	positive	6.0	moderate	small	1.03	negative	small	not_reported	1	1	0	1	0	0	0	0	0	0	not_reported	not_reported	not_reported	1	not_reported	not_reported	1	not_reported	0	1	not_reported	not_reported	not_reported	not_reported	0	0	not_reported	ABDOMINAL PAIN	55	Male
6	4	yes	few	small	large	not_clear	yellow	large	negative	large	small	negative	6.0	small	moderate	1.03	negative	small	not_reported	1	1	0	0	0	0	not_reported	0	1	0	0	0	0	1	not_reported	0	1	not_reported	1	1	not_reported	not_reported	0	0	0	0	not_reported	ABDOMINAL PAIN	47	Female
7	5	yes	few	negative	moderate	not_clear	yellow	small	negative	negative	large	negative	5.5	negative	moderate	1.023	negative	moderate	not_reported	0	1	0	0	0	0	not_reported	not_reported	0	1	not_reported	not_reported	not_reported	0	not_reported	not_reported	1	not_reported	not_reported	1	not_reported	not_reported	not_reported	not_reported	1	not_reported	not_reported	MALE GU PROBLEM	64	Male
8	6	yes	few	negative	small	clear	yellow	not_reported	negative	negative	small	negative	5.0	small	small	1.03	negative	moderate	not_reported	not_reported	1	not_reported	not_reported	not_reported	not_reported	not_reported	not_reported	not_reported	not_reported	not_reported	not_reported	not_reported	1	1	not_reported	1	not_reported	not_reported	1	not_reported	not_reported	not_reported	not_reported	not_reported	not_reported	not_reported	other	89	Female
9	7	yes	few	negative	moderate	clear	yellow	small	negative	negative	small	negative	6.0	moderate	moderate	1.016	negative	moderate	not_reported	0	1	0	0	0	0	not_reported	not_reported	1	1	not_reported	not_reported	not_reported	0	not_reported	not_reported	1	not_reported	1	1	not_reported	0	not_reported	not_reported	0	0	not_reported	other	83	Male
10	8	yes	few	negative	large	not_clear	yellow	not_reported	small	negative	small	negative	7.0	large	large	1.026	negative	small	not_reported	1	1	0	0	0	0	not_reported	not_reported	not_reported	not_reported	not_reported	not_reported	1	not_reported	not_reported	not_reported	1	not_reported	not_reported	1	not_reported	not_reported	not_reported	1	1	1	not_reported	HEMATURIA	81	Male
11	9	no	few	negative	negative	clear	yellow	small	negative	moderate	moderate	negative	7.0	negative	not_reported	1.011	negative	moderate	0	1	not_reported	not_reported	not_reported	not_reported	1	not_reported	0	not_reported	0	not_reported	not_reported	not_reported	1	not_reported	not_reported	1	not_reported	0	1	not_reported	0	not_reported	not_reported	not_reported	not_reported	not_reported	ABDOMINAL PAIN	31	Female
12	10	yes	few	negative	small	not_clear	yellow	moderate	negative	small	small	negative	5.0	negative	small	1.025	negative	moderate	not_reported	0	1	not_reported	not_reported	not_reported	0	not_reported	not_reported	not_reported	0	not_reported	not_reported	0	1	not_reported	not_reported	1	not_reported	0	1	not_reported	not_reported	not_reported	not_reported	0	not_reported	not_reported	EMESIS	54	Female
13	11	no	many	large	large	not_clear	red	not_reported	negative	small	large	positive	5.0	large	large	1.015	negative	moderate	not_reported	0	1	not_reported	not_reported	not_reported	not_reported	not_reported	not_reported	not_reported	not_reported	not_reported	not_reported	not_reported	0	not_reported	not_reported	1	not_reported	not_reported	1	not_reported	not_reported	not_reported	1	not_reported	1	not_reported	HEMATURIA	82	Male
14	7	yes	moderate	negative	moderate	not_clear	yellow	small	negative	negative	large	negative	7.0	moderate	moderate	1.014	negative	large	not_reported	0	1	1	0	0	0	not_reported	not_reported	1	0	not_reported	not_reported	0	1	not_reported	not_reported	1	not_reported	1	1	not_reported	not_reported	1	not_reported	0	not_reported	not_reported	SHORTNESS OF BREATH	67	Female
15	12	no	not_reported	negative	negative	clear	yellow	not_reported	negative	negative	negative	negative	5.5	negative	not_reported	1.012	negative	not_reported	not_reported	0	1	0	not_reported	not_reported	not_reported	not_reported	0	not_reported	0	not_reported	not_reported	not_reported	0	not_reported	not_reported	1	not_reported	1	1	0	not_reported	not_reported	not_reported	not_reported	not_reported	not_reported	other	24	Male
16	13	no	not_reported	negative	negative	clear	yellow	not_reported	negative	negative	negative	negative	5.5	negative	not_reported	1.012	negative	not_reported	not_reported	0	1	0	not_reported	not_reported	not_reported	not_reported	0	not_reported	0	not_reported	not_reported	not_reported	0	not_reported	not_reported	1	not_reported	1	1	0	not_reported	not_reported	not_reported	not_reported	not_reported	not_reported	other	24	Male
17	13	yes	marked	negative	small	not_clear	yellow	large	negative	negative	small	positive	6.0	negative	small	1.028	negative	moderate	not_reported	1	1	not_reported	0	0	0	not_reported	not_reported	not_reported	0	1	not_reported	not_reported	1	not_reported	not_reported	1	not_reported	not_reported	1	not_reported	not_reported	not_reported	not_reported	not_reported	not_reported	not_reported	VAGINAL BLEEDING	36	Female
18	14	no	few	negative	moderate	not_clear	yellow	small	negative	negative	negative	negative	5.5	negative	moderate	1.019	negative	small	not_reported	1	1	0	0	0	0	not_reported	not_reported	not_reported	not_reported	not_reported	not_reported	not_reported	1	not_reported	not_reported	1	not_reported	not_reported	1	not_reported	not_reported	not_reported	not_reported	not_reported	not_reported	not_reported	ABDOMINAL PAIN	46	Female
19	15	no	few	negative	small	clear	yellow	small	negative	negative	small	negative	6.5	negative	small	1.01	negative	small	not_reported	0	1	not_reported	0	not_reported	0	not_reported	not_reported	1	not_reported	not_reported	not_reported	not_reported	0	1	not_reported	1	not_reported	not_reported	1	not_reported	not_reported	not_reported	not_reported	0	not_reported	not_reported	other	72	Female
20	16	no	many	small	large	not_clear	red	moderate	negative	small	small	negative	6.0	small	large	1.027	negative	small	not_reported	1	1	not_reported	not_reported	not_reported	not_reported	not_reported	not_reported	not_reported	not_reported	not_reported	not_reported	not_reported	1	not_reported	not_reported	1	not_reported	not_reported	1	not_reported	1	not_reported	not_reported	not_reported	not_reported	not_reported	FLANK PAIN	52	Female
21	17	no	few	negative	negative	clear	yellow	small	negative	negative	small	negative	7.5	negative	not_reported	1.016	negative	small	not_reported	0	1	0	not_reported	not_reported	not_reported	not_reported	not_reported	not_reported	1	not_reported	not_reported	not_reported	not_reported	not_reported	not_reported	1	not_reported	not_reported	not_reported	not_reported	not_reported	not_reported	not_reported	not_reported	not_reported	not_reported	SHORTNESS OF BREATH	93	Female
22	18	yes	many	negative	negative	clear	orange	moderate	negative	negative	negative	positive	7.0	negative	small	1.007	negative	small	not_reported	0	1	not_reported	0	not_reported	0	not_reported	not_reported	1	not_reported	0	0	not_reported	0	not_reported	0	1	not_reported	not_reported	1	not_reported	not_reported	not_reported	not_reported	1	not_reported	not_reported	DIZZINESS	35	Female
23	19	yes	not_reported	negative	moderate	clear	yellow	small	negative	negative	moderate	negative	6.5	small	moderate	1.019	negative	moderate	not_reported	not_reported	1	not_reported	not_reported	not_reported	not_reported	not_reported	not_reported	1	1	not_reported	not_reported	not_reported	not_reported	not_reported	not_reported	not_reported	1	not_reported	not_reported	not_reported	not_reported	not_reported	not_reported	not_reported	not_reported	not_reported	FEVER	102	Female
24	20	no	many	small	negative	not_clear	yellow	small	negative	large	small	negative	6.0	small	small	1.027	negative	small	not_reported	1	1	0	not_reported	not_reported	0	not_reported	not_reported	not_reported	0	not_reported	not_reported	not_reported	1	1	not_reported	1	not_reported	not_reported	1	not_reported	not_reported	not_reported	not_reported	not_reported	not_reported	not_reported	ABDOMINAL PAIN	44	Female
25	21	no	few	negative	small	clear	yellow	small	negative	small	small	negative	5.5	negative	small	1.016	negative	moderate	not_reported	1	1	not_reported	0	not_reported	0	not_reported	not_reported	1	not_reported	not_reported	not_reported	not_reported	1	not_reported	not_reported	1	not_reported	not_reported	1	not_reported	not_reported	not_reported	not_reported	not_reported	not_reported	not_reported	FATIGUE	94	Female
26	22	yes	few	negative	small	not_clear	yellow	small	negative	negative	large	negative	6.0	negative	small	1.006	negative	large	not_reported	0	1	0	not_reported	not_reported	0	not_reported	not_reported	not_reported	0	0	0	not_reported	not_reported	not_reported	not_reported	1	not_reported	not_reported	1	not_reported	0	0	0	1	0	not_reported	URINARY TRACT INFECTION	79	Female
27	22	no	not_reported	negative	small	clear	yellow	moderate	negative	negative	small	negative	5.5	negative	small	1.005	negative	moderate	not_reported	0	1	0	not_reported	not_reported	not_reported	not_reported	not_reported	not_reported	not_reported	0	0	not_reported	1	1	0	1	not_reported	not_reported	1	not_reported	0	not_reported	not_reported	0	0	not_reported	ABDOMINAL PAIN	37	Female
28	23	no	few	negative	moderate	clear	yellow	small	negative	negative	small	negative	6.0	negative	moderate	1.02	negative	moderate	0	not_reported	1	not_reported	not_reported	not_reported	not_reported	not_reported	not_reported	not_reported	1	not_reported	not_reported	not_reported	1	not_reported	not_reported	not_reported	not_reported	not_reported	not_reported	not_reported	not_reported	not_reported	not_reported	not_reported	not_reported	not_reported	ABDOMINAL PAIN	88	Female
29	23	yes	marked	negative	moderate	not_clear	yellow	small	negative	small	large	positive	5.0	moderate	moderate	1.02	negative	large	not_reported	0	1	not_reported	not_reported	not_reported	not_reported	not_reported	not_reported	not_reported	not_reported	not_reported	not_reported	not_reported	1	1	not_reported	not_reported	not_reported	not_reported	not_reported	not_reported	not_reported	not_reported	not_reported	not_reported	not_reported	not_reported	ABDOMINAL PAIN	88	Female
30	24	yes	many	negative	negative	clear	yellow	moderate	negative	small	small	negative	7.0	small	small	1.015	negative	large	0	0	1	not_reported	not_reported	not_reported	not_reported	not_reported	not_reported	not_reported	1	not_reported	not_reported	not_reported	not_reported	not_reported	not_reported	not_reported	1	not_reported	not_reported	not_reported	not_reported	not_reported	not_reported	not_reported	not_reported	not_reported	ALTERED MENTAL STATUS	100	Female
31	24	no	not_reported	negative	moderate	clear	yellow	not_reported	small	negative	negative	negative	5.5	small	small	1.015	negative	small	1	0	1	not_reported	not_reported	not_reported	not_reported	not_reported	not_reported	not_reported	0	not_reported	not_reported	not_reported	0	not_reported	not_reported	1	not_reported	not_reported	1	not_reported	1	not_reported	1	1	1	not_reported	FLANK PAIN	71	Female
32	24	no	not_reported	negative	negative	not_clear	yellow	moderate	negative	negative	moderate	negative	7.0	negative	not_reported	1.01	negative	moderate	0	1	1	0	0	0	0	0	not_reported	not_reported	not_reported	not_reported	not_reported	not_reported	1	not_reported	not_reported	1	not_reported	not_reported	1	not_reported	1	not_reported	not_reported	not_reported	not_reported	not_reported	FLANK PAIN	30	Female
33	25	no	not_reported	negative	negative	clear	yellow	not_reported	negative	small	small	negative	7.5	negative	negative	1.01	negative	small	0	1	1	1	not_reported	not_reported	not_reported	not_reported	not_reported	not_reported	0	not_reported	not_reported	not_reported	1	1	not_reported	1	not_reported	not_reported	1	not_reported	not_reported	not_reported	not_reported	0	not_reported	not_reported	ABDOMINAL PAIN	64	Female
34	25	yes	few	negative	negative	not_clear	yellow	small	negative	small	moderate	negative	5.5	negative	small	1.02	negative	moderate	not_reported	0	1	0	0	0	0	not_reported	0	not_reported	0	not_reported	not_reported	0	0	not_reported	not_reported	1	not_reported	0	1	0	0	not_reported	0	0	not_reported	not_reported	EMESIS	60	Female
35	26	yes	many	negative	large	not_clear	yellow	not_reported	negative	negative	small	negative	5.0	negative	moderate	1.021	negative	small	not_reported	1	1	0	0	0	0	not_reported	not_reported	not_reported	not_reported	not_reported	not_reported	0	1	not_reported	not_reported	1	not_reported	not_reported	1	not_reported	1	not_reported	not_reported	not_reported	0	not_reported	FLANK PAIN	64	Male
36	27	yes	moderate	negative	large	not_clear	yellow	small	negative	negative	moderate	negative	5.5	negative	moderate	1.014	negative	moderate	not_reported	0	1	not_reported	0	not_reported	0	not_reported	0	0	0	0	0	not_reported	0	not_reported	not_reported	1	not_reported	not_reported	1	not_reported	not_reported	not_reported	not_reported	1	0	not_reported	ABDOMINAL PAIN	52	Female
37	28	no	few	small	small	clear	yellow	small	negative	negative	negative	negative	5.5	moderate	small	1.03	negative	moderate	not_reported	not_reported	1	not_reported	not_reported	not_reported	not_reported	not_reported	not_reported	not_reported	0	not_reported	not_reported	not_reported	0	not_reported	not_reported	1	not_reported	not_reported	1	not_reported	0	not_reported	1	0	0	1	other	68	Male
38	29	yes	many	negative	large	not_clear	red	small	negative	negative	large	negative	5.0	large	large	1.016	negative	moderate	1	1	1	not_reported	not_reported	not_reported	not_reported	not_reported	not_reported	not_reported	0	not_reported	not_reported	not_reported	1	not_reported	not_reported	1	not_reported	not_reported	1	not_reported	not_reported	not_reported	not_reported	1	1	not_reported	ABDOMINAL PAIN	80	Female
39	30	no	many	negative	negative	not_clear	yellow	small	negative	negative	small	negative	6.0	negative	not_reported	1.028	positive	moderate	not_reported	not_reported	not_reported	not_reported	not_reported	not_reported	not_reported	not_reported	0	not_reported	0	not_reported	not_reported	not_reported	1	not_reported	not_reported	not_reported	not_reported	not_reported	not_reported	not_reported	not_reported	not_reported	0	not_reported	0	not_reported	other	24	Female
40	31	yes	moderate	negative	small	clear	yellow	small	negative	negative	large	negative	5.5	negative	small	1.02	negative	large	not_reported	0	1	0	0	not_reported	0	not_reported	0	not_reported	0	not_reported	not_reported	0	0	not_reported	not_reported	1	not_reported	0	1	0	0	not_reported	0	0	not_reported	not_reported	other	58	Female
41	31	yes	few	negative	negative	not_clear	yellow	small	negative	negative	small	negative	6.0	negative	not_reported	1.023	negative	moderate	not_reported	0	1	0	0	not_reported	0	not_reported	0	not_reported	0	not_reported	not_reported	0	0	not_reported	not_reported	1	not_reported	0	1	0	1	not_reported	0	1	not_reported	not_reported	other	26	Female
42	32	no	not_reported	negative	negative	not_clear	yellow	small	negative	small	small	negative	8.0	negative	not_reported	1.017	negative	small	not_reported	0	1	0	0	0	0	not_reported	not_reported	1	0	0	0	not_reported	1	not_reported	not_reported	1	not_reported	1	1	not_reported	not_reported	not_reported	not_reported	0	not_reported	not_reported	EMESIS	25	Female
43	32	yes	few	negative	small	not_clear	yellow	moderate	negative	negative	small	negative	5.5	small	small	1.021	negative	small	not_reported	0	1	0	0	0	0	not_reported	not_reported	0	0	0	0	not_reported	1	not_reported	1	1	not_reported	not_reported	1	not_reported	1	not_reported	not_reported	0	not_reported	not_reported	FLANK PAIN	44	Female
44	32	yes	not_reported	negative	negative	not_clear	yellow	moderate	negative	negative	negative	negative	7.0	negative	small	1.024	negative	moderate	not_reported	1	1	0	0	0	0	not_reported	0	0	not_reported	0	0	not_reported	1	not_reported	not_reported	1	not_reported	0	1	not_reported	not_reported	not_reported	not_reported	0	0	not_reported	other	36	Female
45	33	yes	not_reported	small	large	not_clear	yellow	small	negative	negative	small	negative	5.5	small	moderate	1.025	negative	small	not_reported	1	1	1	0	0	0	not_reported	not_reported	not_reported	0	0	0	1	1	not_reported	not_reported	1	not_reported	0	1	not_reported	not_reported	not_reported	not_reported	0	not_reported	not_reported	ABDOMINAL PAIN	80	Female
46	34	no	none	negative	negative	clear	yellow	negative	negative	small	small	negative	7.0	negative	negative	1.019	negative	small	not_reported	1	1	0	0	0	0	not_reported	0	0	0	not_reported	not_reported	not_reported	1	not_reported	not_reported	1	not_reported	0	1	not_reported	not_reported	not_reported	not_reported	0	0	not_reported	ABDOMINAL PAIN	48	Male
47	35	no	few	negative	negative	clear	yellow	small	negative	negative	small	negative	6.0	negative	not_reported	1.024	negative	small	1	1	1	not_reported	not_reported	not_reported	not_reported	not_reported	1	not_reported	0	not_reported	not_reported	not_reported	1	not_reported	not_reported	1	not_reported	not_reported	1	not_reported	1	not_reported	not_reported	1	not_reported	not_reported	ABDOMINAL PAIN	63	Female
48	35	no	many	negative	large	not_clear	yellow	small	negative	small	small	negative	6.0	large	large	1.022	negative	moderate	not_reported	0	1	0	not_reported	not_reported	0	not_reported	not_reported	not_reported	0	not_reported	not_reported	not_reported	0	not_reported	not_reported	1	not_reported	0	1	0	not_reported	not_reported	0	1	not_reported	not_reported	MALE GU PROBLEM	88	Male
49	36	no	moderate	negative	negative	clear	yellow	moderate	negative	negative	small	negative	6.5	negative	small	1.022	negative	moderate	not_reported	not_reported	1	not_reported	not_reported	not_reported	not_reported	not_reported	not_reported	not_reported	0	not_reported	not_reported	not_reported	0	not_reported	not_reported	1	not_reported	0	1	0	not_reported	not_reported	0	0	not_reported	not_reported	other	75	Male
50	37	no	many	small	large	not_clear	yellow	moderate	negative	small	small	negative	6.0	moderate	moderate	1.013	negative	moderate	not_reported	not_reported	1	not_reported	not_reported	not_reported	not_reported	not_reported	not_reported	1	1	not_reported	not_reported	not_reported	not_reported	1	not_reported	1	not_reported	not_reported	1	not_reported	not_reported	not_reported	not_reported	not_reported	not_reported	not_reported	other	49	Female
51	38	no	not_reported	negative	small	not_clear	yellow	moderate	negative	negative	moderate	negative	6.0	negative	small	1.021	negative	moderate	not_reported	0	not_reported	not_reported	not_reported	not_reported	not_reported	not_reported	not_reported	not_reported	0	0	0	not_reported	0	not_reported	0	not_reported	not_reported	not_reported	not_reported	not_reported	0	not_reported	not_reported	0	0	not_reported	URINARY TRACT INFECTION	29	Female
52	39	no	not_reported	negative	negative	clear	yellow	not_reported	negative	negative	negative	negative	6.0	negative	not_reported	1.008	negative	not_reported	not_reported	0	1	0	0	not_reported	0	not_reported	not_reported	not_reported	0	not_reported	not_reported	not_reported	0	not_reported	not_reported	1	not_reported	not_reported	not_reported	not_reported	0	not_reported	not_reported	1	0	not_reported	not_reported	55	not_reported
53	39	no	not_reported	negative	negative	clear	yellow	not_reported	negative	negative	negative	negative	6.5	small	not_reported	1.028	negative	small	not_reported	not_reported	1	0	0	not_reported	0	not_reported	not_reported	not_reported	1	not_reported	not_reported	not_reported	not_reported	not_reported	not_reported	1	not_reported	not_reported	1	not_reported	not_reported	not_reported	not_reported	not_reported	0	not_reported	FEVER	63	Male
54	40	yes	few	negative	negative	not_clear	yellow	small	negative	small	negative	negative	6.5	negative	not_reported	1.021	negative	small	not_reported	0	1	0	0	not_reported	not_reported	not_reported	1	0	1	not_reported	not_reported	not_reported	0	not_reported	not_reported	1	not_reported	not_reported	not_reported	not_reported	1	not_reported	not_reported	not_reported	not_reported	not_reported	FLANK PAIN	36	Female
55	41	yes	few	negative	negative	clear	yellow	small	negative	negative	small	negative	7.5	negative	not_reported	1.009	negative	moderate	not_reported	0	1	0	0	not_reported	0	not_reported	not_reported	0	0	not_reported	not_reported	0	0	not_reported	not_reported	1	not_reported	1	1	not_reported	not_reported	not_reported	not_reported	not_reported	not_reported	not_reported	EMESIS	90	Female
56	42	yes	marked	negative	negative	not_clear	yellow	small	negative	small	small	positive	7.0	negative	not_reported	1.016	negative	small	not_reported	1	1	0	1	0	0	not_reported	0	0	0	not_reported	not_reported	0	1	not_reported	0	1	not_reported	0	1	not_reported	not_reported	not_reported	not_reported	0	0	not_reported	CHEST PAIN	65	Female
57	43	yes	moderate	negative	negative	clear	yellow	small	negative	negative	small	negative	6.5	negative	small	1.017	negative	small	not_reported	not_reported	not_reported	not_reported	not_reported	not_reported	not_reported	not_reported	0	0	0	0	not_reported	not_reported	0	not_reported	0	1	0	0	1	not_reported	not_reported	not_reported	not_reported	0	not_reported	not_reported	FEMALE GU PROBLEM	40	Female
58	44	yes	many	negative	large	not_clear	yellow	small	negative	negative	moderate	negative	5.5	small	moderate	1.012	negative	moderate	not_reported	0	1	0	0	0	0	not_reported	not_reported	1	1	not_reported	not_reported	not_reported	1	not_reported	not_reported	1	not_reported	1	1	not_reported	not_reported	not_reported	not_reported	not_reported	not_reported	not_reported	ABDOMINAL PAIN	73	Female
59	45	yes	not_reported	negative	negative	clear	yellow	moderate	negative	negative	moderate	negative	7.0	negative	small	1.009	negative	moderate	not_reported	0	1	0	0	0	0	not_reported	0	not_reported	0	not_reported	not_reported	not_reported	0	not_reported	not_reported	1	not_reported	not_reported	1	0	not_reported	not_reported	not_reported	not_reported	not_reported	not_reported	other	25	Female
60	46	yes	moderate	negative	negative	not_clear	yellow	moderate	negative	negative	moderate	negative	5.0	negative	small	1.017	negative	moderate	not_reported	0	1	0	0	0	0	not_reported	not_reported	not_reported	0	not_reported	not_reported	not_reported	0	not_reported	not_reported	1	not_reported	0	1	0	not_reported	not_reported	not_reported	not_reported	not_reported	not_reported	other	72	Female
61	47	no	few	negative	small	clear	yellow	moderate	negative	negative	small	negative	5.5	negative	small	1.008	negative	moderate	not_reported	1	1	0	0	0	0	not_reported	0	0	0	0	0	0	1	not_reported	not_reported	1	not_reported	not_reported	1	not_reported	not_reported	not_reported	0	0	not_reported	not_reported	ABDOMINAL PAIN	42	Female
62	47	no	few	negative	negative	clear	yellow	small	negative	small	moderate	negative	6.0	small	negative	1.023	negative	moderate	not_reported	not_reported	1	not_reported	not_reported	not_reported	not_reported	not_reported	not_reported	1	0	not_reported	not_reported	not_reported	not_reported	1	not_reported	1	0	1	not_reported	not_reported	not_reported	not_reported	not_reported	not_reported	not_reported	not_reported	FATIGUE	84	Female
63	48	yes	few	small	negative	clear	yellow	large	negative	large	small	negative	6.5	negative	negative	1.025	negative	moderate	not_reported	0	1	0	0	0	0	not_reported	not_reported	not_reported	0	not_reported	not_reported	not_reported	1	not_reported	not_reported	1	not_reported	not_reported	1	not_reported	not_reported	not_reported	not_reported	not_reported	not_reported	not_reported	ABDOMINAL PAIN	24	Female
64	48	no	few	negative	negative	clear	yellow	small	negative	negative	small	negative	7.5	negative	negative	1.016	negative	small	0	1	1	0	not_reported	0	0	not_reported	0	not_reported	0	not_reported	not_reported	not_reported	1	not_reported	not_reported	1	not_reported	not_reported	1	not_reported	0	not_reported	not_reported	0	0	not_reported	not_reported	55	not_reported
65	49	no	not_reported	negative	negative	clear	yellow	not_reported	negative	negative	negative	negative	6.5	negative	not_reported	1.014	negative	not_reported	not_reported	0	1	0	0	0	0	not_reported	not_reported	1	1	not_reported	not_reported	not_reported	not_reported	1	not_reported	1	not_reported	not_reported	1	not_reported	not_reported	not_reported	not_reported	not_reported	not_reported	not_reported	FEVER	83	Male
66	49	yes	marked	negative	small	not_clear	yellow	small	negative	negative	large	positive	6.0	negative	moderate	1.014	negative	moderate	not_reported	0	1	not_reported	0	not_reported	0	not_reported	not_reported	not_reported	not_reported	not_reported	not_reported	not_reported	0	not_reported	not_reported	1	not_reported	not_reported	1	not_reported	not_reported	not_reported	not_reported	1	not_reported	not_reported	URINARY TRACT INFECTION	67	Female
67	49	yes	marked	negative	small	not_clear	yellow	small	negative	negative	large	positive	8.0	negative	small	1.012	negative	moderate	not_reported	0	1	not_reported	not_reported	not_reported	not_reported	not_reported	not_reported	not_reported	not_reported	not_reported	not_reported	not_reported	0	not_reported	not_reported	1	1	not_reported	not_reported	not_reported	not_reported	not_reported	not_reported	not_reported	not_reported	not_reported	ALTERED MENTAL STATUS	93	Male
68	49	yes	few	negative	small	clear	yellow	small	negative	negative	small	negative	7.0	negative	moderate	1.005	negative	moderate	0	1	1	1	not_reported	not_reported	1	not_reported	0	not_reported	0	0	not_reported	not_reported	1	not_reported	not_reported	1	not_reported	0	1	not_reported	not_reported	not_reported	not_reported	not_reported	0	not_reported	ABDOMINAL PAIN	27	Female
69	49	no	few	large	large	not_clear	red	not_reported	negative	moderate	small	positive	6.0	large	moderate	1.028	negative	moderate	1	0	1	not_reported	not_reported	not_reported	not_reported	not_reported	not_reported	not_reported	not_reported	not_reported	not_reported	not_reported	0	not_reported	not_reported	1	not_reported	0	1	not_reported	1	not_reported	not_reported	not_reported	not_reported	not_reported	other	22	Male
70	50	yes	moderate	negative	large	not_clear	yellow	large	negative	small	small	negative	5.5	small	large	1.017	negative	moderate	0	1	1	0	1	0	0	0	not_reported	0	0	0	not_reported	not_reported	1	1	not_reported	1	not_reported	not_reported	1	not_reported	not_reported	0	not_reported	0	not_reported	not_reported	ABDOMINAL PAIN	26	Female
71	51	yes	not_reported	small	negative	clear	yellow	large	negative	negative	negative	negative	6.5	small	small	1.03	negative	moderate	not_reported	0	not_reported	0	not_reported	not_reported	0	not_reported	not_reported	1	1	not_reported	not_reported	not_reported	not_reported	not_reported	not_reported	not_reported	not_reported	not_reported	not_reported	not_reported	not_reported	not_reported	not_reported	not_reported	not_reported	not_reported	FATIGUE	72	Male
72	52	yes	marked	negative	small	clear	yellow	small	negative	negative	moderate	negative	6.5	small	small	1.01	negative	moderate	not_reported	not_reported	not_reported	not_reported	not_reported	not_reported	not_reported	not_reported	not_reported	1	1	not_reported	not_reported	not_reported	not_reported	not_reported	not_reported	not_reported	not_reported	not_reported	not_reported	not_reported	not_reported	not_reported	not_reported	not_reported	not_reported	not_reported	other	96	Male
73	52	no	not_reported	negative	negative	clear	yellow	small	negative	negative	small	negative	6.5	negative	small	1.011	negative	moderate	not_reported	0	1	0	0	0	0	not_reported	not_reported	not_reported	not_reported	not_reported	not_reported	not_reported	not_reported	not_reported	not_reported	1	not_reported	not_reported	1	not_reported	not_reported	not_reported	not_reported	1	not_reported	not_reported	other	50	Female
74	53	yes	marked	negative	negative	not_clear	yellow	large	negative	small	large	positive	5.0	negative	small	1.017	negative	large	not_reported	0	1	0	0	0	0	not_reported	0	1	not_reported	not_reported	not_reported	not_reported	1	1	not_reported	1	not_reported	1	1	not_reported	not_reported	not_reported	not_reported	0	not_reported	not_reported	FATIGUE	48	Female
75	53	yes	marked	negative	moderate	not_clear	yellow	not_reported	negative	negative	large	positive	6.0	small	moderate	1.01	negative	large	not_reported	0	1	0	0	0	0	not_reported	not_reported	not_reported	not_reported	not_reported	not_reported	not_reported	not_reported	not_reported	not_reported	1	1	not_reported	1	1	not_reported	not_reported	not_reported	not_reported	not_reported	not_reported	ALTERED MENTAL STATUS	71	Female
76	53	yes	moderate	large	small	not_clear	orange	moderate	negative	small	moderate	positive	5.5	small	small	1.03	negative	moderate	not_reported	0	1	1	0	not_reported	0	not_reported	not_reported	not_reported	0	not_reported	not_reported	not_reported	1	not_reported	not_reported	1	not_reported	not_reported	1	not_reported	not_reported	not_reported	not_reported	not_reported	not_reported	not_reported	EMESIS	51	Female
77	54	no	none	moderate	large	not_clear	red	small	negative	small	moderate	negative	6.5	small	large	1.016	negative	moderate	not_reported	0	1	0	0	0	0	not_reported	not_reported	not_reported	0	not_reported	not_reported	not_reported	0	not_reported	not_reported	1	not_reported	not_reported	1	not_reported	0	not_reported	not_reported	0	1	not_reported	HEMATURIA	88	Male
78	54	no	few	negative	negative	clear	yellow	moderate	negative	negative	small	negative	5.5	small	small	1.03	negative	small	not_reported	1	1	0	0	0	0	not_reported	1	1	0	not_reported	not_reported	not_reported	1	not_reported	not_reported	1	not_reported	not_reported	1	not_reported	not_reported	not_reported	not_reported	0	0	not_reported	ABDOMINAL PAIN	25	Female
79	55	yes	not_reported	negative	negative	not_clear	yellow	moderate	negative	negative	large	negative	5.5	negative	small	1.01	negative	moderate	not_reported	not_reported	1	not_reported	not_reported	not_reported	not_reported	not_reported	not_reported	not_reported	not_reported	not_reported	not_reported	not_reported	1	not_reported	not_reported	1	not_reported	not_reported	1	not_reported	not_reported	not_reported	not_reported	not_reported	not_reported	not_reported	ABDOMINAL PAIN	47	Female
80	56	yes	moderate	negative	negative	not_clear	yellow	small	negative	negative	small	negative	6.5	small	small	1.03	negative	moderate	0	1	1	0	0	not_reported	0	not_reported	not_reported	not_reported	0	0	not_reported	not_reported	1	not_reported	1	1	not_reported	not_reported	1	not_reported	0	0	0	not_reported	0	not_reported	ABDOMINAL PAIN	22	Female
81	57	yes	marked	negative	large	not_clear	yellow	not_reported	small	negative	large	negative	8.5	large	moderate	1.015	negative	moderate	not_reported	0	not_reported	0	not_reported	not_reported	0	not_reported	not_reported	not_reported	1	not_reported	not_reported	not_reported	not_reported	not_reported	not_reported	not_reported	1	not_reported	not_reported	not_reported	not_reported	not_reported	not_reported	not_reported	not_reported	not_reported	FEVER	84	Female
82	58	yes	few	negative	negative	clear	yellow	small	negative	negative	small	negative	6.0	small	small	1.012	negative	small	not_reported	not_reported	1	not_reported	not_reported	not_reported	not_reported	not_reported	not_reported	1	not_reported	not_reported	not_reported	not_reported	not_reported	not_reported	not_reported	1	not_reported	not_reported	1	not_reported	not_reported	not_reported	not_reported	not_reported	not_reported	not_reported	SHORTNESS OF BREATH	88	Male
83	59	no	many	negative	large	not_clear	red	small	negative	small	large	positive	7.5	large	large	1.021	negative	moderate	not_reported	0	1	0	not_reported	not_reported	not_reported	not_reported	not_reported	not_reported	0	not_reported	not_reported	not_reported	not_reported	not_reported	not_reported	1	not_reported	not_reported	1	not_reported	not_reported	not_reported	not_reported	1	1	not_reported	HEMATURIA	81	Female
84	60	yes	marked	negative	negative	not_clear	yellow	small	negative	small	moderate	negative	5.0	negative	not_reported	1.019	negative	moderate	not_reported	not_reported	1	not_reported	not_reported	not_reported	not_reported	not_reported	not_reported	1	not_reported	not_reported	not_reported	not_reported	not_reported	not_reported	not_reported	1	not_reported	not_reported	not_reported	not_reported	not_reported	not_reported	not_reported	not_reported	not_reported	not_reported	ALTERED MENTAL STATUS	96	Male
85	61	yes	moderate	negative	large	clear	yellow	small	negative	negative	small	negative	7.0	small	moderate	1.016	negative	moderate	not_reported	1	1	not_reported	not_reported	not_reported	not_reported	not_reported	1	not_reported	1	1	not_reported	not_reported	1	not_reported	1	1	not_reported	0	1	not_reported	1	not_reported	not_reported	not_reported	not_reported	not_reported	VAGINAL BLEEDING	31	Female
86	62	yes	many	negative	large	not_clear	yellow	small	negative	negative	large	positive	6.0	large	moderate	1.016	negative	large	not_reported	0	1	0	0	0	0	not_reported	1	0	0	0	not_reported	not_reported	1	not_reported	not_reported	1	not_reported	not_reported	1	not_reported	not_reported	not_reported	not_reported	1	0	not_reported	other	59	Female
87	63	yes	marked	negative	large	not_clear	yellow	small	negative	negative	moderate	positive	7.5	moderate	moderate	1.016	negative	large	0	1	1	1	not_reported	1	not_reported	not_reported	not_reported	0	0	not_reported	not_reported	not_reported	1	not_reported	not_reported	1	not_reported	not_reported	not_reported	not_reported	not_reported	not_reported	not_reported	not_reported	not_reported	not_reported	ABDOMINAL PAIN	85	Male
88	64	yes	marked	negative	large	not_clear	yellow	not_reported	negative	negative	small	negative	6.0	small	moderate	1.024	negative	moderate	not_reported	not_reported	1	not_reported	not_reported	not_reported	not_reported	not_reported	1	0	0	not_reported	not_reported	0	1	not_reported	not_reported	1	not_reported	not_reported	1	not_reported	not_reported	not_reported	not_reported	not_reported	not_reported	not_reported	other	52	Male
89	65	no	not_reported	negative	small	clear	yellow	small	small	negative	small	negative	5.5	small	moderate	1.025	negative	moderate	not_reported	0	not_reported	not_reported	not_reported	not_reported	not_reported	not_reported	0	0	0	0	0	not_reported	0	not_reported	0	1	not_reported	not_reported	1	not_reported	0	0	not_reported	1	0	not_reported	URINARY TRACT INFECTION	71	Female
90	66	yes	marked	negative	negative	not_clear	yellow	negative	negative	negative	negative	positive	6.0	negative	negative	1.006	negative	small	not_reported	not_reported	1	not_reported	not_reported	not_reported	not_reported	not_reported	not_reported	1	1	not_reported	not_reported	not_reported	not_reported	1	not_reported	1	not_reported	1	1	not_reported	not_reported	not_reported	not_reported	not_reported	not_reported	not_reported	CHEST PAIN	66	Female
91	66	yes	few	negative	large	not_clear	yellow	small	negative	negative	moderate	negative	6.0	negative	large	1.019	negative	moderate	not_reported	not_reported	1	0	0	0	0	not_reported	not_reported	not_reported	0	not_reported	not_reported	0	1	not_reported	0	1	not_reported	not_reported	1	not_reported	1	not_reported	0	0	0	not_reported	FLANK PAIN	63	Female
92	67	no	few	negative	large	clear	yellow	not_reported	negative	negative	small	negative	5.5	negative	large	1.021	negative	moderate	not_reported	0	1	0	0	not_reported	0	not_reported	not_reported	not_reported	not_reported	not_reported	not_reported	not_reported	1	not_reported	not_reported	1	not_reported	not_reported	1	not_reported	1	not_reported	0	0	not_reported	not_reported	FLANK PAIN	52	Male
93	67	yes	few	negative	small	not_clear	yellow	small	negative	negative	large	negative	7.5	negative	small	1.012	negative	moderate	not_reported	0	1	0	0	0	0	not_reported	1	0	0	not_reported	not_reported	not_reported	1	not_reported	not_reported	1	not_reported	not_reported	not_reported	not_reported	not_reported	not_reported	not_reported	not_reported	not_reported	not_reported	ABDOMINAL PAIN	98	Female
94	68	yes	moderate	negative	large	not_clear	red	small	negative	small	large	negative	6.0	large	moderate	1.022	negative	large	not_reported	0	1	0	0	not_reported	0	not_reported	not_reported	not_reported	not_reported	0	0	not_reported	1	not_reported	0	1	not_reported	not_reported	1	not_reported	not_reported	not_reported	1	1	1	not_reported	FEMALE GU PROBLEM	59	Female
95	69	yes	none	negative	negative	clear	yellow	small	negative	negative	small	negative	7.0	negative	small	1.009	negative	small	not_reported	0	1	not_reported	0	not_reported	0	not_reported	0	1	not_reported	not_reported	not_reported	not_reported	0	1	not_reported	1	not_reported	0	1	not_reported	not_reported	not_reported	not_reported	0	not_reported	not_reported	other	67	Female
96	70	yes	none	negative	negative	not_clear	yellow	small	negative	small	small	negative	6.0	small	negative	1.023	negative	moderate	not_reported	not_reported	1	not_reported	not_reported	not_reported	not_reported	not_reported	not_reported	not_reported	1	not_reported	not_reported	not_reported	not_reported	not_reported	not_reported	1	not_reported	not_reported	1	not_reported	not_reported	not_reported	not_reported	not_reported	not_reported	not_reported	FEVER	68	Female
97	70	yes	moderate	negative	moderate	not_clear	yellow	small	negative	negative	large	positive	5.0	small	moderate	1.022	negative	large	not_reported	0	1	not_reported	0	not_reported	0	not_reported	not_reported	1	not_reported	not_reported	not_reported	not_reported	0	1	not_reported	1	not_reported	1	1	1	not_reported	not_reported	not_reported	0	not_reported	not_reported	FALL	86	Female
98	71	yes	many	negative	large	not_clear	yellow	small	negative	negative	large	negative	7.5	small	moderate	1.016	negative	large	not_reported	1	1	0	0	not_reported	0	not_reported	0	0	0	0	0	not_reported	1	not_reported	not_reported	1	not_reported	not_reported	1	not_reported	not_reported	not_reported	not_reported	1	0	not_reported	ABDOMINAL PAIN	26	Female
99	71	yes	many	negative	negative	not_clear	yellow	moderate	negative	negative	small	negative	6.5	negative	small	1.021	negative	moderate	not_reported	1	not_reported	0	0	0	0	not_reported	1	not_reported	not_reported	not_reported	not_reported	not_reported	1	not_reported	not_reported	1	not_reported	not_reported	1	not_reported	not_reported	not_reported	not_reported	not_reported	not_reported	not_reported	ABDOMINAL PAIN	22	Female
100	72	yes	not_reported	negative	moderate	clear	yellow	small	negative	negative	small	negative	6.0	negative	moderate	1.028	negative	moderate	not_reported	0	1	not_reported	not_reported	not_reported	not_reported	not_reported	not_reported	not_reported	not_reported	1	not_reported	not_reported	not_reported	not_reported	not_reported	1	not_reported	not_reported	1	not_reported	not_reported	not_reported	not_reported	not_reported	not_reported	not_reported	FEMALE GU PROBLEM	25	Female
101	73	yes	moderate	negative	small	clear	yellow	small	negative	negative	small	negative	5.0	small	small	1.026	negative	moderate	not_reported	1	1	0	0	not_reported	0	not_reported	0	1	1	not_reported	not_reported	0	0	not_reported	not_reported	1	not_reported	0	1	0	0	not_reported	0	0	not_reported	not_reported	FEVER	83	Female
102	74	no	moderate	negative	large	not_clear	orange	not_reported	negative	negative	small	positive	6.5	moderate	large	1.011	negative	moderate	not_reported	0	1	0	0	0	0	not_reported	not_reported	0	0	not_reported	not_reported	not_reported	0	not_reported	not_reported	1	not_reported	not_reported	1	not_reported	not_reported	1	1	0	not_reported	not_reported	MALE GU PROBLEM	78	Male
103	75	yes	few	negative	negative	clear	yellow	small	negative	negative	small	negative	7.5	moderate	small	1.01	negative	moderate	not_reported	0	1	0	0	0	0	not_reported	0	1	0	not_reported	not_reported	not_reported	1	not_reported	not_reported	1	not_reported	not_reported	1	not_reported	0	not_reported	0	0	0	not_reported	ABDOMINAL PAIN	68	Female
104	76	no	not_reported	negative	large	not_clear	red	not_reported	negative	small	moderate	negative	6.5	small	large	1.02	negative	moderate	not_reported	not_reported	1	not_reported	not_reported	not_reported	not_reported	not_reported	not_reported	not_reported	not_reported	not_reported	not_reported	not_reported	0	not_reported	not_reported	1	not_reported	not_reported	1	not_reported	1	not_reported	not_reported	not_reported	not_reported	not_reported	FLANK PAIN	80	Male
105	77	yes	few	negative	small	clear	yellow	moderate	negative	negative	moderate	negative	6.5	negative	small	1.005	negative	moderate	not_reported	0	1	0	0	0	0	not_reported	0	0	0	0	0	not_reported	1	not_reported	not_reported	1	not_reported	not_reported	1	not_reported	not_reported	not_reported	not_reported	0	0	not_reported	ABDOMINAL PAIN	83	Female
106	78	yes	few	negative	negative	clear	yellow	small	negative	negative	moderate	negative	7.5	negative	small	1.028	negative	moderate	not_reported	not_reported	1	0	not_reported	not_reported	not_reported	not_reported	1	not_reported	1	not_reported	not_reported	not_reported	not_reported	1	not_reported	1	not_reported	not_reported	1	not_reported	not_reported	not_reported	not_reported	not_reported	not_reported	not_reported	ABDOMINAL PAIN	42	Female
107	78	yes	few	large	large	not_clear	red	small	small	moderate	large	positive	5.0	large	large	1.027	negative	moderate	not_reported	not_reported	1	not_reported	not_reported	not_reported	not_reported	not_reported	not_reported	not_reported	not_reported	1	not_reported	not_reported	not_reported	not_reported	not_reported	1	not_reported	not_reported	1	not_reported	not_reported	not_reported	not_reported	1	not_reported	not_reported	VAGINAL BLEEDING	39	Female
108	79	no	none	negative	small	clear	yellow	small	negative	negative	small	negative	6.0	negative	negative	1.01	negative	small	not_reported	0	1	0	0	0	0	not_reported	1	not_reported	0	not_reported	not_reported	not_reported	0	not_reported	0	1	not_reported	0	1	not_reported	1	not_reported	not_reported	0	not_reported	not_reported	FLANK PAIN	36	Female
109	79	no	marked	negative	large	not_clear	yellow	not_reported	negative	negative	small	negative	5.5	moderate	moderate	1.025	negative	moderate	not_reported	0	1	0	0	not_reported	0	not_reported	not_reported	1	1	not_reported	not_reported	not_reported	not_reported	not_reported	not_reported	1	1	not_reported	1	not_reported	not_reported	not_reported	not_reported	not_reported	not_reported	not_reported	other	89	Male
110	80	yes	few	negative	large	not_clear	yellow	small	negative	negative	large	negative	7.5	moderate	moderate	1.007	negative	large	not_reported	0	1	0	not_reported	not_reported	0	not_reported	0	not_reported	0	not_reported	not_reported	0	0	not_reported	not_reported	1	not_reported	0	1	0	0	not_reported	0	1	not_reported	not_reported	FEMALE GU PROBLEM	72	Female
111	81	no	not_reported	negative	small	clear	yellow	small	negative	negative	small	negative	7.0	negative	not_reported	1.01	negative	small	not_reported	not_reported	1	not_reported	not_reported	not_reported	not_reported	not_reported	0	0	0	not_reported	not_reported	not_reported	1	1	not_reported	1	not_reported	not_reported	1	not_reported	not_reported	not_reported	not_reported	0	not_reported	not_reported	other	84	Female
112	82	no	marked	negative	moderate	not_clear	yellow	moderate	negative	negative	small	negative	6.0	negative	moderate	1.014	negative	moderate	not_reported	not_reported	1	not_reported	not_reported	not_reported	not_reported	not_reported	not_reported	0	1	not_reported	not_reported	not_reported	0	1	not_reported	1	0	not_reported	1	not_reported	not_reported	not_reported	not_reported	0	not_reported	not_reported	FEVER	55	Female
113	83	no	few	negative	small	clear	yellow	small	negative	small	negative	negative	8.0	small	moderate	1.015	negative	moderate	not_reported	not_reported	1	not_reported	not_reported	not_reported	not_reported	not_reported	0	not_reported	0	not_reported	not_reported	not_reported	0	not_reported	not_reported	not_reported	0	0	not_reported	not_reported	not_reported	not_reported	not_reported	not_reported	not_reported	not_reported	NEUROLOGIC PROBLEM	64	Male
114	83	yes	few	negative	moderate	clear	yellow	small	negative	negative	moderate	negative	6.0	negative	small	1.014	negative	moderate	0	0	1	not_reported	not_reported	not_reported	not_reported	not_reported	not_reported	not_reported	0	not_reported	not_reported	not_reported	0	not_reported	not_reported	1	not_reported	not_reported	1	not_reported	0	not_reported	0	1	1	not_reported	URINARY TRACT INFECTION	41	Female
115	84	yes	few	small	small	not_clear	yellow	small	negative	negative	large	negative	5.5	moderate	small	1.015	negative	moderate	not_reported	0	1	0	0	0	0	not_reported	0	1	1	not_reported	not_reported	not_reported	0	not_reported	not_reported	1	not_reported	1	1	0	not_reported	not_reported	not_reported	0	not_reported	not_reported	other	83	Male
116	85	yes	moderate	negative	moderate	not_clear	yellow	small	negative	negative	moderate	negative	6.0	negative	moderate	1.007	negative	moderate	not_reported	not_reported	not_reported	not_reported	not_reported	not_reported	not_reported	not_reported	not_reported	0	0	not_reported	not_reported	not_reported	0	not_reported	not_reported	1	0	0	not_reported	not_reported	not_reported	not_reported	not_reported	not_reported	not_reported	not_reported	other	94	Female
117	86	yes	few	small	negative	not_clear	yellow	not_reported	negative	large	small	negative	6.5	small	small	1.024	positive	moderate	not_reported	0	1	0	0	0	0	not_reported	not_reported	0	0	not_reported	not_reported	0	1	not_reported	not_reported	1	not_reported	1	1	not_reported	not_reported	not_reported	not_reported	0	not_reported	not_reported	EMESIS	23	Female
118	87	yes	marked	negative	small	not_clear	yellow	large	negative	negative	large	positive	7.0	small	not_reported	1.01	negative	large	not_reported	0	1	not_reported	0	not_reported	0	not_reported	not_reported	0	0	0	0	not_reported	1	not_reported	not_reported	1	not_reported	not_reported	1	not_reported	not_reported	not_reported	not_reported	1	not_reported	not_reported	other	27	Female
119	88	yes	not_reported	negative	large	not_clear	yellow	not_reported	negative	negative	small	negative	6.0	small	moderate	1.013	negative	moderate	not_reported	not_reported	1	1	not_reported	not_reported	not_reported	not_reported	1	0	0	not_reported	not_reported	0	1	1	not_reported	1	not_reported	not_reported	1	not_reported	not_reported	not_reported	not_reported	not_reported	not_reported	not_reported	other	79	Male
120	89	yes	moderate	negative	negative	clear	yellow	large	negative	small	small	negative	7.0	negative	not_reported	1.02	positive	moderate	0	1	1	not_reported	0	not_reported	0	0	not_reported	not_reported	0	not_reported	not_reported	not_reported	1	not_reported	not_reported	1	not_reported	not_reported	1	not_reported	not_reported	not_reported	0	0	not_reported	not_reported	FEMALE GU PROBLEM	36	Female
121	90	yes	few	negative	negative	clear	yellow	small	negative	moderate	small	negative	7.0	small	not_reported	1.029	negative	moderate	0	0	1	0	0	not_reported	not_reported	0	0	0	0	0	0	not_reported	1	not_reported	not_reported	1	not_reported	1	1	not_reported	0	0	not_reported	0	0	not_reported	ABDOMINAL PAIN	28	Female
122	90	yes	few	negative	negative	not_clear	yellow	moderate	negative	negative	small	negative	7.0	negative	small	1.017	negative	small	not_reported	not_reported	1	not_reported	not_reported	not_reported	not_reported	not_reported	not_reported	not_reported	1	not_reported	not_reported	not_reported	not_reported	1	not_reported	1	not_reported	not_reported	1	not_reported	not_reported	not_reported	not_reported	not_reported	not_reported	not_reported	FEVER	98	Female
123	90	yes	moderate	negative	large	not_clear	red	small	negative	negative	large	negative	6.5	moderate	moderate	1.022	negative	large	0	1	1	0	0	not_reported	0	not_reported	0	not_reported	0	not_reported	0	not_reported	0	not_reported	0	1	not_reported	not_reported	1	not_reported	0	0	0	1	1	not_reported	HEMATURIA	41	Female
124	91	no	many	negative	large	not_clear	yellow	small	negative	negative	negative	negative	5.5	negative	large	1.022	negative	small	0	0	1	not_reported	not_reported	not_reported	not_reported	not_reported	1	not_reported	0	not_reported	not_reported	not_reported	not_reported	not_reported	not_reported	1	not_reported	not_reported	1	not_reported	1	not_reported	not_reported	0	1	not_reported	FLANK PAIN	64	Male
125	92	yes	many	negative	negative	not_clear	yellow	moderate	negative	negative	moderate	negative	6.0	negative	small	1.017	negative	moderate	not_reported	0	1	0	not_reported	not_reported	not_reported	not_reported	not_reported	not_reported	1	not_reported	not_reported	not_reported	0	1	not_reported	1	not_reported	not_reported	1	not_reported	not_reported	not_reported	not_reported	not_reported	not_reported	not_reported	other	42	Female
126	92	no	none	negative	negative	clear	yellow	small	negative	negative	negative	negative	6.5	negative	negative	1.007	negative	small	not_reported	not_reported	1	not_reported	not_reported	not_reported	not_reported	not_reported	not_reported	1	0	not_reported	not_reported	not_reported	not_reported	1	not_reported	1	not_reported	not_reported	1	not_reported	not_reported	not_reported	not_reported	not_reported	not_reported	not_reported	other	95	Female
127	92	yes	few	negative	moderate	clear	yellow	not_reported	negative	small	negative	negative	6.0	small	moderate	1.025	negative	moderate	not_reported	0	1	0	not_reported	not_reported	not_reported	not_reported	not_reported	not_reported	0	not_reported	not_reported	not_reported	0	not_reported	not_reported	1	not_reported	0	1	0	not_reported	not_reported	0	0	not_reported	not_reported	other	58	Male
128	92	no	moderate	small	large	clear	yellow	small	negative	negative	small	negative	5.0	small	moderate	1.02	negative	moderate	not_reported	0	1	not_reported	not_reported	not_reported	not_reported	not_reported	not_reported	not_reported	not_reported	not_reported	not_reported	not_reported	not_reported	not_reported	not_reported	1	1	not_reported	not_reported	not_reported	not_reported	not_reported	not_reported	not_reported	not_reported	not_reported	ALTERED MENTAL STATUS	83	Male
129	92	no	few	large	large	not_clear	red	small	negative	moderate	small	negative	6.0	large	large	1.014	negative	moderate	not_reported	0	1	not_reported	not_reported	not_reported	not_reported	not_reported	not_reported	not_reported	not_reported	not_reported	not_reported	not_reported	0	not_reported	not_reported	1	not_reported	not_reported	1	not_reported	not_reported	not_reported	not_reported	not_reported	1	not_reported	FEMALE GU PROBLEM	69	Female
130	92	yes	moderate	negative	small	not_clear	yellow	large	negative	moderate	moderate	negative	6.0	negative	small	1.025	negative	moderate	not_reported	0	1	not_reported	0	not_reported	0	not_reported	not_reported	not_reported	0	not_reported	not_reported	not_reported	1	1	not_reported	1	not_reported	not_reported	1	not_reported	not_reported	not_reported	not_reported	not_reported	not_reported	not_reported	other	37	Female
131	93	yes	few	negative	negative	clear	yellow	moderate	negative	negative	small	negative	6.0	negative	small	1.012	negative	moderate	0	1	1	not_reported	not_reported	not_reported	not_reported	not_reported	not_reported	not_reported	0	not_reported	not_reported	not_reported	1	not_reported	not_reported	1	not_reported	not_reported	1	not_reported	not_reported	not_reported	not_reported	0	not_reported	not_reported	EMESIS	72	Female
132	93	no	few	negative	negative	clear	yellow	small	negative	negative	small	negative	7.0	negative	small	1.024	negative	small	not_reported	0	1	0	not_reported	not_reported	not_reported	not_reported	not_reported	not_reported	not_reported	not_reported	not_reported	not_reported	1	1	not_reported	1	not_reported	not_reported	1	not_reported	not_reported	not_reported	not_reported	not_reported	not_reported	not_reported	EMESIS	23	Female
133	94	yes	few	negative	large	not_clear	red	small	negative	negative	small	negative	7.0	small	large	1.021	negative	small	0	1	1	0	not_reported	not_reported	0	not_reported	not_reported	not_reported	not_reported	0	not_reported	0	1	not_reported	1	1	not_reported	not_reported	1	not_reported	not_reported	not_reported	not_reported	not_reported	not_reported	not_reported	ABDOMINAL PAIN	33	Female
134	95	yes	many	negative	negative	clear	yellow	small	negative	negative	moderate	negative	8.5	negative	not_reported	1.008	negative	moderate	0	0	1	not_reported	0	not_reported	0	not_reported	0	not_reported	0	not_reported	not_reported	not_reported	1	1	not_reported	1	not_reported	not_reported	1	not_reported	not_reported	not_reported	not_reported	0	0	not_reported	ABDOMINAL PAIN	63	Female
135	96	no	moderate	negative	negative	clear	yellow	small	negative	negative	small	negative	5.5	small	not_reported	1.017	negative	moderate	not_reported	0	1	0	0	0	0	not_reported	not_reported	1	not_reported	not_reported	not_reported	0	0	1	not_reported	1	not_reported	not_reported	1	not_reported	not_reported	not_reported	not_reported	0	not_reported	not_reported	other	64	Male
136	96	no	moderate	negative	large	not_clear	red	not_reported	small	small	small	positive	6.5	large	large	1.015	negative	moderate	not_reported	1	1	0	0	0	0	not_reported	1	1	0	not_reported	not_reported	0	1	not_reported	1	1	not_reported	1	not_reported	not_reported	1	not_reported	not_reported	not_reported	1	not_reported	other	84	Male
137	97	yes	many	negative	large	not_clear	yellow	small	negative	small	large	negative	6.0	moderate	large	1.021	positive	large	0	0	1	not_reported	not_reported	not_reported	not_reported	not_reported	not_reported	not_reported	not_reported	not_reported	not_reported	not_reported	not_reported	not_reported	not_reported	not_reported	not_reported	not_reported	not_reported	not_reported	not_reported	not_reported	not_reported	1	not_reported	not_reported	HEMATURIA	51	Female
138	98	no	few	negative	large	not_clear	red	moderate	negative	small	small	negative	6.0	large	large	1.03	negative	moderate	0	0	1	not_reported	not_reported	not_reported	not_reported	not_reported	not_reported	not_reported	0	not_reported	not_reported	not_reported	1	1	not_reported	1	not_reported	not_reported	1	not_reported	not_reported	not_reported	not_reported	not_reported	not_reported	not_reported	HEMATURIA	71	Female
139	99	yes	not_reported	negative	large	not_clear	yellow	small	negative	small	small	negative	6.0	small	moderate	1.03	negative	moderate	0	0	1	not_reported	not_reported	not_reported	not_reported	not_reported	not_reported	not_reported	not_reported	1	not_reported	not_reported	0	not_reported	1	1	not_reported	not_reported	1	not_reported	not_reported	not_reported	not_reported	not_reported	not_reported	not_reported	other	23	Female
140	100	yes	not_reported	negative	large	not_clear	yellow	large	negative	negative	small	negative	5.5	small	large	1.03	negative	moderate	0	0	1	not_reported	not_reported	not_reported	not_reported	not_reported	not_reported	not_reported	0	not_reported	not_reported	not_reported	0	not_reported	0	1	not_reported	not_reported	1	not_reported	0	not_reported	not_reported	1	0	not_reported	FEMALE GU PROBLEM	18	Female
141	100	yes	moderate	negative	negative	not_clear	yellow	large	negative	small	moderate	negative	6.0	negative	small	1.024	negative	moderate	not_reported	0	1	0	not_reported	not_reported	not_reported	not_reported	not_reported	not_reported	0	not_reported	not_reported	not_reported	not_reported	1	not_reported	1	not_reported	not_reported	1	not_reported	not_reported	not_reported	not_reported	not_reported	not_reported	not_reported	EMESIS	42	Female
142	101	yes	moderate	negative	small	clear	yellow	small	negative	negative	small	negative	7.5	negative	small	1.008	negative	moderate	0	not_reported	1	not_reported	not_reported	not_reported	not_reported	not_reported	not_reported	not_reported	0	not_reported	not_reported	not_reported	0	not_reported	0	1	not_reported	not_reported	not_reported	not_reported	0	not_reported	1	1	0	not_reported	URINARY TRACT INFECTION	100	Female
143	102	yes	many	negative	negative	clear	yellow	moderate	negative	moderate	small	negative	7.0	negative	small	1.024	negative	small	not_reported	0	1	0	0	0	0	not_reported	not_reported	not_reported	not_reported	not_reported	not_reported	not_reported	1	not_reported	not_reported	1	not_reported	not_reported	1	not_reported	not_reported	not_reported	not_reported	not_reported	not_reported	not_reported	ABDOMINAL PAIN	25	Female
144	103	yes	moderate	negative	large	not_clear	orange	not_reported	negative	negative	moderate	positive	7.5	small	large	1.018	negative	moderate	not_reported	1	1	0	0	0	0	not_reported	not_reported	1	1	not_reported	not_reported	not_reported	1	not_reported	not_reported	1	not_reported	not_reported	1	not_reported	not_reported	not_reported	not_reported	1	1	not_reported	other	85	Male
145	104	no	few	small	negative	not_clear	yellow	small	negative	small	negative	negative	5.5	moderate	small	1.03	negative	moderate	not_reported	1	1	not_reported	not_reported	not_reported	1	not_reported	not_reported	not_reported	1	not_reported	not_reported	not_reported	1	1	not_reported	1	not_reported	not_reported	1	not_reported	not_reported	not_reported	not_reported	0	not_reported	not_reported	ABDOMINAL PAIN	46	Male
146	104	no	few	negative	negative	clear	yellow	small	negative	negative	small	negative	7.0	negative	small	1.024	negative	moderate	0	1	1	not_reported	not_reported	not_reported	not_reported	not_reported	not_reported	not_reported	0	0	not_reported	not_reported	1	not_reported	not_reported	1	not_reported	not_reported	1	not_reported	1	not_reported	not_reported	not_reported	not_reported	not_reported	ABDOMINAL PAIN	29	Female
147	104	no	none	negative	negative	clear	yellow	small	negative	negative	moderate	negative	7.0	negative	small	1.01	negative	moderate	not_reported	0	1	0	0	0	0	not_reported	not_reported	not_reported	not_reported	not_reported	not_reported	not_reported	1	not_reported	not_reported	1	not_reported	not_reported	1	not_reported	not_reported	not_reported	not_reported	not_reported	not_reported	not_reported	ABDOMINAL PAIN	82	Female
148	104	yes	moderate	small	negative	not_clear	orange	large	negative	small	moderate	positive	5.0	small	small	1.025	positive	moderate	not_reported	0	1	not_reported	not_reported	not_reported	not_reported	not_reported	not_reported	not_reported	1	not_reported	not_reported	not_reported	0	not_reported	not_reported	1	not_reported	not_reported	1	not_reported	0	not_reported	1	1	not_reported	not_reported	other	30	Female
149	104	yes	few	negative	negative	clear	yellow	small	negative	negative	moderate	negative	7.5	negative	not_reported	1.005	negative	moderate	0	not_reported	1	not_reported	not_reported	not_reported	not_reported	not_reported	not_reported	not_reported	not_reported	not_reported	not_reported	not_reported	not_reported	not_reported	not_reported	not_reported	not_reported	not_reported	not_reported	not_reported	not_reported	not_reported	not_reported	not_reported	not_reported	not_reported	URINARY TRACT INFECTION	59	Female
150	104	no	not_reported	negative	negative	clear	yellow	small	negative	negative	small	negative	6.0	negative	not_reported	1.03	negative	small	not_reported	not_reported	1	not_reported	not_reported	not_reported	not_reported	not_reported	0	not_reported	0	not_reported	not_reported	0	0	not_reported	not_reported	1	not_reported	0	1	0	1	not_reported	0	0	not_reported	not_reported	FLANK PAIN	31	Female
151	105	yes	marked	small	small	not_clear	yellow	small	negative	negative	large	positive	6.0	small	small	1.017	positive	large	0	1	1	0	0	0	0	not_reported	not_reported	not_reported	1	not_reported	not_reported	not_reported	1	not_reported	not_reported	1	not_reported	not_reported	1	not_reported	not_reported	not_reported	not_reported	1	not_reported	not_reported	other	51	Female
152	106	yes	marked	negative	moderate	not_clear	yellow	small	negative	small	large	negative	5.5	moderate	moderate	1.016	negative	large	0	1	1	not_reported	not_reported	not_reported	0	not_reported	not_reported	1	not_reported	not_reported	not_reported	not_reported	0	not_reported	not_reported	1	1	1	not_reported	not_reported	0	not_reported	not_reported	1	not_reported	not_reported	FATIGUE	86	Female
153	107	yes	marked	negative	moderate	not_clear	yellow	not_reported	negative	small	moderate	positive	5.0	moderate	moderate	1.029	negative	large	not_reported	0	1	0	not_reported	not_reported	0	not_reported	not_reported	1	not_reported	not_reported	not_reported	not_reported	not_reported	1	not_reported	1	not_reported	not_reported	1	not_reported	not_reported	not_reported	not_reported	not_reported	not_reported	not_reported	other	92	Female
154	108	yes	moderate	negative	large	not_clear	red	not_reported	negative	small	small	positive	5.5	moderate	large	1.025	negative	moderate	not_reported	1	1	not_reported	not_reported	not_reported	not_reported	not_reported	1	not_reported	not_reported	not_reported	not_reported	not_reported	1	not_reported	not_reported	1	not_reported	not_reported	1	not_reported	1	0	0	0	not_reported	not_reported	FLANK PAIN	52	Female
155	109	yes	moderate	negative	negative	not_clear	yellow	large	small	negative	small	negative	6.0	small	small	1.024	negative	moderate	not_reported	0	1	not_reported	not_reported	not_reported	not_reported	not_reported	not_reported	not_reported	0	not_reported	not_reported	not_reported	1	not_reported	0	1	not_reported	not_reported	1	not_reported	0	not_reported	not_reported	1	not_reported	not_reported	other	66	Female
156	110	no	few	negative	negative	clear	yellow	small	negative	negative	small	negative	7.0	negative	small	1.009	negative	small	not_reported	0	1	not_reported	0	not_reported	0	not_reported	not_reported	not_reported	not_reported	not_reported	not_reported	not_reported	0	not_reported	not_reported	1	not_reported	not_reported	1	not_reported	not_reported	not_reported	not_reported	1	not_reported	not_reported	other	56	Female
157	111	no	few	negative	small	clear	yellow	small	negative	negative	small	negative	5.5	negative	small	1.015	negative	moderate	not_reported	0	1	0	0	0	0	not_reported	0	not_reported	0	not_reported	not_reported	0	0	not_reported	not_reported	1	not_reported	not_reported	1	not_reported	0	not_reported	not_reported	1	0	not_reported	other	42	Female
158	112	yes	moderate	large	large	not_clear	red	moderate	negative	small	large	positive	7.0	moderate	large	1.008	negative	moderate	not_reported	0	1	not_reported	0	0	0	not_reported	not_reported	0	0	0	0	not_reported	not_reported	not_reported	not_reported	1	not_reported	not_reported	1	not_reported	0	not_reported	0	1	1	not_reported	DYSURIA	66	Female
159	113	no	moderate	negative	moderate	clear	yellow	small	negative	negative	negative	negative	6.0	small	moderate	1.013	negative	moderate	not_reported	0	1	0	0	0	0	not_reported	not_reported	not_reported	0	not_reported	not_reported	1	1	not_reported	not_reported	1	not_reported	not_reported	1	not_reported	not_reported	1	1	not_reported	1	not_reported	MALE GU PROBLEM	59	Male
160	114	no	not_reported	negative	negative	clear	yellow	not_reported	negative	negative	negative	negative	6.5	negative	not_reported	1.005	negative	not_reported	not_reported	0	1	0	not_reported	not_reported	0	not_reported	not_reported	1	1	not_reported	not_reported	not_reported	not_reported	1	not_reported	1	not_reported	not_reported	1	not_reported	not_reported	not_reported	not_reported	not_reported	not_reported	not_reported	FEVER	41	Female
161	115	no	not_reported	negative	negative	clear	yellow	not_reported	negative	negative	negative	negative	8.0	negative	not_reported	1.025	negative	not_reported	not_reported	not_reported	1	not_reported	not_reported	not_reported	not_reported	not_reported	not_reported	not_reported	0	not_reported	not_reported	not_reported	1	not_reported	not_reported	1	not_reported	not_reported	1	not_reported	0	not_reported	not_reported	0	not_reported	not_reported	other	26	Male
162	116	yes	not_reported	small	small	clear	orange	not_reported	negative	small	moderate	positive	5.0	moderate	moderate	1.025	positive	moderate	not_reported	0	1	0	0	0	0	not_reported	not_reported	not_reported	not_reported	not_reported	not_reported	not_reported	not_reported	not_reported	not_reported	1	not_reported	not_reported	1	not_reported	not_reported	not_reported	not_reported	not_reported	not_reported	not_reported	URINARY TRACT INFECTION	44	Female
163	117	yes	not_reported	negative	negative	clear	yellow	small	negative	negative	small	negative	6.5	negative	negative	1.005	negative	moderate	not_reported	1	not_reported	not_reported	0	0	0	not_reported	not_reported	not_reported	not_reported	not_reported	not_reported	not_reported	1	not_reported	not_reported	1	not_reported	not_reported	1	not_reported	not_reported	not_reported	not_reported	not_reported	not_reported	not_reported	ABDOMINAL PAIN	60	Female
164	118	yes	marked	negative	moderate	clear	yellow	small	negative	small	moderate	positive	6.0	small	moderate	1.01	negative	large	0	0	1	0	0	0	0	not_reported	not_reported	0	0	0	0	not_reported	1	not_reported	not_reported	1	not_reported	not_reported	1	not_reported	not_reported	not_reported	not_reported	0	not_reported	not_reported	not_reported	55	not_reported
165	118	no	few	negative	large	not_clear	yellow	small	negative	negative	small	negative	7.0	small	large	1.019	not_reported	moderate	not_reported	not_reported	not_reported	not_reported	not_reported	not_reported	not_reported	not_reported	not_reported	not_reported	not_reported	not_reported	not_reported	not_reported	not_reported	not_reported	not_reported	not_reported	not_reported	not_reported	not_reported	not_reported	not_reported	not_reported	not_reported	not_reported	not_reported	not_reported	FLANK PAIN	39	Female
166	118	yes	many	negative	large	not_clear	yellow	small	negative	negative	small	positive	6.0	moderate	moderate	1.016	negative	moderate	not_reported	not_reported	1	0	0	not_reported	not_reported	not_reported	not_reported	0	1	not_reported	not_reported	not_reported	0	not_reported	not_reported	1	0	not_reported	1	not_reported	0	not_reported	not_reported	1	0	not_reported	FEVER	49	Female
167	118	no	few	negative	small	not_clear	yellow	small	negative	large	negative	negative	6.0	large	small	1.034	not_reported	small	not_reported	1	1	0	0	0	0	not_reported	not_reported	not_reported	not_reported	not_reported	not_reported	0	1	not_reported	not_reported	1	not_reported	not_reported	not_reported	not_reported	1	not_reported	not_reported	1	not_reported	not_reported	FLANK PAIN	30	Female
168	118	no	few	negative	small	not_clear	yellow	small	negative	large	negative	negative	6.0	large	small	1.034	not_reported	small	not_reported	1	1	0	0	0	0	not_reported	not_reported	not_reported	not_reported	not_reported	not_reported	0	1	not_reported	not_reported	1	not_reported	not_reported	not_reported	not_reported	1	not_reported	not_reported	1	not_reported	not_reported	FLANK PAIN	30	Female
169	118	no	moderate	negative	small	not_clear	yellow	small	negative	negative	small	negative	5.5	moderate	small	1.018	not_reported	large	not_reported	1	1	not_reported	0	not_reported	0	not_reported	not_reported	not_reported	not_reported	not_reported	not_reported	not_reported	1	1	not_reported	1	not_reported	not_reported	1	not_reported	not_reported	not_reported	not_reported	not_reported	not_reported	not_reported	EMESIS	67	Female
170	118	no	not_reported	small	negative	not_clear	yellow	small	negative	negative	negative	negative	5.5	small	negative	1.022	not_reported	negative	not_reported	1	not_reported	1	0	not_reported	0	not_reported	0	not_reported	0	0	0	not_reported	1	not_reported	not_reported	1	not_reported	not_reported	1	not_reported	not_reported	not_reported	not_reported	0	0	not_reported	ABDOMINAL PAIN	68	Female
171	118	no	not_reported	negative	large	clear	red	not_reported	negative	negative	small	positive	6.5	large	large	1.013	not_reported	small	not_reported	1	1	0	0	0	0	not_reported	not_reported	0	0	1	0	1	1	not_reported	1	1	not_reported	0	1	not_reported	0	0	0	1	0	not_reported	VAGINAL BLEEDING	48	Female
172	119	no	not_reported	negative	negative	clear	yellow	not_reported	negative	negative	negative	negative	6.0	negative	not_reported	1.017	not_reported	not_reported	not_reported	1	not_reported	1	1	not_reported	not_reported	not_reported	not_reported	1	1	not_reported	not_reported	1	1	1	not_reported	1	not_reported	not_reported	1	not_reported	not_reported	not_reported	not_reported	not_reported	not_reported	not_reported	BACK PAIN	26	Male
173	119	no	moderate	negative	negative	not_clear	yellow	moderate	negative	small	small	negative	6.5	negative	small	1.026	not_reported	small	not_reported	0	1	1	0	not_reported	0	not_reported	not_reported	0	0	not_reported	not_reported	1	1	not_reported	not_reported	1	not_reported	not_reported	1	not_reported	not_reported	not_reported	0	0	not_reported	not_reported	CHEST PAIN	29	Female
174	120	no	not_reported	negative	negative	clear	yellow	not_reported	negative	negative	negative	negative	7.0	negative	not_reported	1.014	not_reported	not_reported	not_reported	1	not_reported	0	0	0	0	not_reported	not_reported	not_reported	not_reported	not_reported	not_reported	not_reported	1	1	not_reported	1	not_reported	not_reported	1	not_reported	not_reported	not_reported	not_reported	not_reported	not_reported	not_reported	ABDOMINAL PAIN	65	Male
175	121	no	moderate	negative	negative	not_clear	yellow	small	negative	negative	small	negative	6.5	negative	small	1.025	not_reported	small	not_reported	not_reported	1	0	0	not_reported	0	not_reported	not_reported	not_reported	not_reported	not_reported	not_reported	not_reported	not_reported	not_reported	not_reported	1	not_reported	0	1	not_reported	not_reported	not_reported	not_reported	1	not_reported	not_reported	other	24	Female
176	122	no	not_reported	negative	negative	clear	yellow	not_reported	negative	negative	negative	negative	6.0	negative	not_reported	1.061	not_reported	not_reported	not_reported	1	1	not_reported	0	0	0	not_reported	not_reported	not_reported	0	not_reported	not_reported	0	0	1	not_reported	1	not_reported	not_reported	1	not_reported	not_reported	not_reported	not_reported	0	not_reported	not_reported	ABDOMINAL PAIN	56	Male
177	123	yes	marked	negative	moderate	not_clear	yellow	small	negative	negative	large	positive	6.5	small	moderate	1.016	negative	large	not_reported	0	1	0	0	0	0	not_reported	not_reported	1	not_reported	not_reported	not_reported	0	0	not_reported	not_reported	1	not_reported	not_reported	1	not_reported	not_reported	1	1	1	not_reported	not_reported	URINARY TRACT INFECTION	72	Male
178	123	no	not_reported	small	negative	clear	yellow	not_reported	negative	moderate	negative	negative	6.0	small	small	1.03	not_reported	small	not_reported	not_reported	1	not_reported	not_reported	not_reported	not_reported	not_reported	not_reported	not_reported	1	not_reported	not_reported	not_reported	not_reported	1	not_reported	1	not_reported	not_reported	1	not_reported	not_reported	not_reported	not_reported	not_reported	not_reported	not_reported	FEVER	57	Male
179	123	yes	many	negative	small	clear	yellow	large	negative	negative	moderate	negative	6.0	negative	small	1.03	negative	moderate	not_reported	0	1	not_reported	0	not_reported	0	not_reported	not_reported	not_reported	not_reported	0	not_reported	not_reported	0	not_reported	0	1	not_reported	not_reported	1	not_reported	1	not_reported	not_reported	1	not_reported	not_reported	not_reported	55	not_reported
180	123	no	not_reported	not_reported	negative	clear	yellow	not_reported	negative	negative	negative	negative	7.0	negative	not_reported	1.018	not_reported	not_reported	1	1	1	1	0	not_reported	0	0	not_reported	not_reported	not_reported	not_reported	not_reported	1	1	not_reported	not_reported	not_reported	not_reported	not_reported	not_reported	not_reported	1	not_reported	not_reported	not_reported	not_reported	not_reported	FLANK PAIN	46	Female
181	124	no	not_reported	negative	negative	clear	yellow	not_reported	negative	negative	negative	negative	7.5	negative	not_reported	1.017	not_reported	not_reported	not_reported	1	not_reported	not_reported	1	not_reported	not_reported	not_reported	not_reported	not_reported	0	not_reported	not_reported	not_reported	not_reported	not_reported	not_reported	not_reported	not_reported	not_reported	not_reported	not_reported	not_reported	not_reported	not_reported	not_reported	not_reported	not_reported	FALL	73	Male
182	125	yes	moderate	negative	negative	not_clear	yellow	small	negative	negative	small	negative	6.0	small	not_reported	1.015	negative	moderate	not_reported	not_reported	1	not_reported	not_reported	not_reported	not_reported	not_reported	not_reported	1	0	not_reported	not_reported	not_reported	not_reported	1	not_reported	1	not_reported	not_reported	1	not_reported	not_reported	not_reported	not_reported	not_reported	not_reported	not_reported	SHORTNESS OF BREATH	77	Male
183	125	no	many	negative	large	not_clear	yellow	not_reported	moderate	negative	small	negative	6.0	moderate	small	1.017	not_reported	large	not_reported	0	not_reported	0	0	0	0	not_reported	not_reported	not_reported	not_reported	not_reported	not_reported	not_reported	not_reported	not_reported	0	1	not_reported	not_reported	1	not_reported	not_reported	0	0	1	0	not_reported	DYSURIA	91	Female
184	126	no	many	not_reported	large	not_clear	yellow	moderate	large	negative	small	negative	6.0	small	moderate	1.032	not_reported	moderate	not_reported	1	1	not_reported	1	0	0	not_reported	1	1	1	0	1	not_reported	1	not_reported	1	1	not_reported	not_reported	1	not_reported	0	not_reported	0	0	0	not_reported	ABDOMINAL PAIN	35	Female
185	126	no	moderate	negative	small	clear	yellow	not_reported	large	small	negative	negative	7.5	large	small	1.019	not_reported	small	not_reported	not_reported	1	0	0	0	0	not_reported	not_reported	not_reported	0	not_reported	not_reported	not_reported	1	not_reported	not_reported	1	not_reported	not_reported	1	not_reported	not_reported	not_reported	not_reported	not_reported	not_reported	not_reported	other	53	Male
186	126	no	not_reported	not_reported	negative	clear	yellow	not_reported	negative	small	negative	negative	7.0	negative	not_reported	1.015	not_reported	not_reported	0	0	1	not_reported	not_reported	not_reported	0	not_reported	not_reported	1	0	not_reported	not_reported	0	0	not_reported	not_reported	not_reported	not_reported	1	not_reported	not_reported	not_reported	not_reported	not_reported	0	not_reported	not_reported	other	46	Female
187	126	no	not_reported	negative	negative	clear	yellow	not_reported	large	large	negative	negative	6.0	negative	not_reported	1.03	not_reported	not_reported	not_reported	not_reported	1	0	0	not_reported	not_reported	not_reported	not_reported	not_reported	0	not_reported	not_reported	0	1	1	not_reported	1	not_reported	not_reported	not_reported	not_reported	not_reported	not_reported	not_reported	not_reported	not_reported	not_reported	other	24	Male
188	126	no	not_reported	negative	negative	clear	yellow	not_reported	negative	negative	negative	negative	6.0	negative	not_reported	1.016	not_reported	not_reported	not_reported	0	1	0	0	not_reported	0	not_reported	not_reported	0	0	not_reported	not_reported	not_reported	not_reported	not_reported	not_reported	1	not_reported	1	1	0	not_reported	not_reported	not_reported	0	0	not_reported	other	86	Female
189	127	no	not_reported	negative	negative	clear	yellow	not_reported	negative	negative	negative	negative	5.5	negative	not_reported	1.022	not_reported	not_reported	0	1	1	1	0	1	0	0	not_reported	1	1	not_reported	not_reported	1	1	1	not_reported	1	not_reported	not_reported	not_reported	not_reported	not_reported	not_reported	not_reported	not_reported	not_reported	not_reported	EMESIS	80	Female
190	128	no	moderate	negative	negative	clear	yellow	small	negative	negative	small	negative	6.0	negative	small	1.028	negative	moderate	not_reported	not_reported	1	not_reported	not_reported	not_reported	not_reported	not_reported	not_reported	not_reported	not_reported	not_reported	not_reported	not_reported	1	not_reported	not_reported	1	not_reported	not_reported	1	not_reported	not_reported	not_reported	not_reported	not_reported	not_reported	not_reported	ABDOMINAL PAIN	37	Female
191	129	no	not_reported	negative	negative	clear	yellow	not_reported	negative	negative	negative	negative	6.0	negative	not_reported	1.031	not_reported	not_reported	not_reported	1	1	not_reported	not_reported	not_reported	not_reported	not_reported	1	not_reported	not_reported	not_reported	1	not_reported	not_reported	not_reported	not_reported	1	not_reported	not_reported	not_reported	not_reported	0	not_reported	0	0	0	not_reported	ABDOMINAL PAIN	21	Female
192	130	no	not_reported	negative	negative	clear	yellow	not_reported	large	negative	negative	negative	6.0	negative	not_reported	1.04	not_reported	not_reported	not_reported	0	1	0	not_reported	not_reported	0	not_reported	not_reported	not_reported	not_reported	not_reported	not_reported	0	1	not_reported	not_reported	1	not_reported	not_reported	1	not_reported	0	not_reported	0	0	not_reported	not_reported	other	49	Male
193	131	no	few	not_reported	other	clear	yellow	small	negative	negative	small	negative	6.0	negative	small	1.022	not_reported	small	not_reported	1	1	not_reported	1	0	0	0	not_reported	not_reported	1	not_reported	not_reported	not_reported	1	not_reported	not_reported	1	not_reported	not_reported	1	not_reported	not_reported	not_reported	not_reported	0	0	not_reported	ABDOMINAL PAIN	54	Female
194	132	no	not_reported	negative	negative	clear	yellow	not_reported	negative	negative	negative	negative	6.0	negative	not_reported	1.011	not_reported	not_reported	not_reported	not_reported	1	not_reported	not_reported	not_reported	not_reported	not_reported	not_reported	1	0	not_reported	not_reported	0	not_reported	not_reported	not_reported	1	not_reported	1	1	not_reported	not_reported	not_reported	not_reported	0	not_reported	not_reported	FATIGUE	79	Female
195	132	no	not_reported	negative	large	clear	yellow	small	negative	negative	small	negative	5.5	negative	moderate	1.014	negative	moderate	not_reported	not_reported	1	not_reported	not_reported	not_reported	not_reported	not_reported	0	0	1	not_reported	not_reported	0	0	not_reported	not_reported	1	not_reported	not_reported	1	not_reported	0	0	not_reported	1	not_reported	not_reported	FEVER	53	Male
196	133	no	moderate	negative	negative	not_clear	yellow	moderate	negative	negative	small	negative	7.5	negative	small	1.014	not_reported	small	not_reported	not_reported	1	not_reported	not_reported	not_reported	not_reported	not_reported	not_reported	1	not_reported	0	0	not_reported	1	1	0	1	not_reported	not_reported	1	not_reported	not_reported	not_reported	not_reported	0	not_reported	not_reported	other	18	Female
197	134	no	not_reported	negative	large	not_clear	yellow	not_reported	negative	small	negative	negative	5.5	negative	moderate	1.026	not_reported	small	not_reported	1	not_reported	not_reported	0	0	0	not_reported	not_reported	1	1	not_reported	not_reported	not_reported	1	not_reported	not_reported	1	0	not_reported	1	not_reported	1	not_reported	not_reported	0	not_reported	not_reported	CHEST PAIN	38	Male
198	135	no	few	moderate	large	not_clear	red	large	negative	negative	small	negative	5.5	large	moderate	1.028	not_reported	moderate	not_reported	1	1	0	0	not_reported	0	not_reported	not_reported	1	0	not_reported	not_reported	0	1	not_reported	not_reported	1	not_reported	not_reported	not_reported	not_reported	not_reported	not_reported	not_reported	1	1	not_reported	HEMATURIA	61	Female
199	135	no	few	negative	small	clear	yellow	small	negative	large	negative	negative	6.0	negative	small	1.024	not_reported	small	0	1	1	not_reported	1	not_reported	0	0	0	not_reported	1	0	0	not_reported	1	not_reported	not_reported	1	not_reported	not_reported	1	not_reported	0	not_reported	not_reported	0	0	not_reported	ABDOMINAL PAIN	23	Female
200	135	no	few	negative	moderate	not_clear	yellow	not_reported	negative	negative	small	negative	6.0	small	small	1.028	not_reported	large	not_reported	0	1	not_reported	not_reported	not_reported	0	not_reported	0	not_reported	not_reported	not_reported	not_reported	not_reported	1	not_reported	not_reported	1	not_reported	not_reported	1	not_reported	0	not_reported	0	0	0	not_reported	other	24	Male
201	136	no	not_reported	negative	negative	clear	yellow	not_reported	negative	small	negative	negative	6.0	negative	not_reported	1.032	not_reported	not_reported	0	1	1	0	0	0	0	0	0	not_reported	not_reported	0	0	0	1	not_reported	0	1	not_reported	not_reported	1	not_reported	0	0	0	0	0	not_reported	ABDOMINAL PAIN	31	Female
202	137	no	not_reported	not_reported	negative	clear	yellow	not_reported	negative	negative	negative	negative	6.0	negative	not_reported	1.021	not_reported	not_reported	not_reported	1	1	0	0	0	1	not_reported	0	not_reported	0	not_reported	not_reported	not_reported	1	1	not_reported	1	not_reported	not_reported	1	not_reported	0	not_reported	not_reported	0	0	not_reported	ABDOMINAL PAIN	63	Male
203	138	no	moderate	negative	large	clear	yellow	moderate	negative	negative	negative	negative	6.0	negative	small	1.023	not_reported	small	not_reported	not_reported	1	not_reported	not_reported	not_reported	not_reported	not_reported	not_reported	not_reported	not_reported	not_reported	not_reported	not_reported	not_reported	not_reported	not_reported	not_reported	not_reported	not_reported	not_reported	not_reported	1	not_reported	not_reported	not_reported	not_reported	not_reported	FLANK PAIN	19	Female
204	139	no	moderate	not_reported	negative	clear	yellow	moderate	negative	negative	small	negative	6.0	negative	small	1.02	not_reported	small	0	1	1	0	0	0	0	0	not_reported	not_reported	0	not_reported	not_reported	not_reported	1	1	not_reported	1	not_reported	not_reported	1	not_reported	not_reported	not_reported	not_reported	0	not_reported	not_reported	ABDOMINAL PAIN	71	Female
205	140	no	not_reported	negative	negative	clear	yellow	not_reported	moderate	large	negative	negative	6.0	negative	not_reported	1.008	not_reported	not_reported	not_reported	1	1	1	not_reported	not_reported	not_reported	not_reported	0	1	not_reported	not_reported	not_reported	1	1	not_reported	not_reported	1	not_reported	not_reported	not_reported	not_reported	1	not_reported	not_reported	0	0	not_reported	ABDOMINAL PAIN	52	Male
206	141	no	many	negative	moderate	not_clear	yellow	small	negative	negative	small	negative	6.5	negative	moderate	1.018	not_reported	moderate	not_reported	0	1	0	0	not_reported	not_reported	not_reported	1	not_reported	0	not_reported	not_reported	not_reported	0	not_reported	not_reported	1	not_reported	not_reported	not_reported	1	1	not_reported	not_reported	0	not_reported	not_reported	ABDOMINAL PAIN	90	Female
207	141	no	not_reported	negative	negative	clear	yellow	not_reported	negative	negative	negative	negative	6.5	negative	not_reported	1.005	not_reported	not_reported	not_reported	0	1	0	0	0	0	not_reported	not_reported	not_reported	1	not_reported	not_reported	not_reported	not_reported	1	not_reported	not_reported	not_reported	not_reported	not_reported	not_reported	not_reported	0	not_reported	not_reported	not_reported	not_reported	not_reported	55	not_reported
208	142	no	few	negative	negative	clear	amber	small	negative	negative	small	positive	5.5	negative	negative	1.016	not_reported	small	not_reported	1	1	not_reported	not_reported	not_reported	not_reported	not_reported	not_reported	1	1	not_reported	not_reported	not_reported	not_reported	1	not_reported	1	not_reported	not_reported	not_reported	not_reported	not_reported	not_reported	not_reported	not_reported	not_reported	not_reported	FEVER	75	Female
209	142	no	not_reported	negative	negative	clear	yellow	not_reported	negative	negative	negative	negative	6.5	negative	not_reported	1.006	not_reported	not_reported	0	1	1	not_reported	0	not_reported	0	0	0	0	0	0	0	1	1	not_reported	0	1	not_reported	not_reported	1	not_reported	0	0	0	0	0	not_reported	ABDOMINAL PAIN	62	Female
210	143	no	not_reported	negative	negative	clear	amber	not_reported	negative	negative	negative	negative	6.0	negative	small	1.01	not_reported	small	not_reported	1	1	not_reported	not_reported	not_reported	not_reported	not_reported	not_reported	1	not_reported	not_reported	not_reported	not_reported	not_reported	1	not_reported	1	1	not_reported	not_reported	1	not_reported	not_reported	not_reported	not_reported	not_reported	not_reported	ALTERED MENTAL STATUS	47	Male
211	144	no	many	small	large	not_clear	yellow	moderate	negative	negative	small	negative	6.0	small	moderate	1.031	not_reported	moderate	not_reported	1	1	not_reported	0	not_reported	0	0	not_reported	not_reported	0	not_reported	not_reported	not_reported	1	1	not_reported	1	not_reported	not_reported	1	not_reported	not_reported	not_reported	not_reported	not_reported	not_reported	not_reported	EMESIS	29	Female
212	144	no	not_reported	not_reported	other	clear	yellow	small	negative	negative	negative	negative	7.0	negative	small	1.024	not_reported	negative	not_reported	0	1	not_reported	0	not_reported	0	not_reported	not_reported	not_reported	not_reported	not_reported	not_reported	not_reported	1	not_reported	not_reported	1	not_reported	not_reported	1	not_reported	not_reported	not_reported	not_reported	not_reported	not_reported	not_reported	other	26	Female
213	144	no	not_reported	not_reported	negative	clear	yellow	not_reported	negative	negative	negative	negative	6.0	negative	not_reported	1.01	not_reported	not_reported	not_reported	0	1	not_reported	0	not_reported	0	not_reported	not_reported	0	0	not_reported	not_reported	0	0	not_reported	not_reported	1	1	not_reported	not_reported	not_reported	not_reported	not_reported	0	0	not_reported	not_reported	ALTERED MENTAL STATUS	81	Male
214	145	yes	moderate	negative	negative	not_clear	yellow	not_reported	negative	negative	small	negative	5.5	negative	small	1.018	negative	moderate	not_reported	not_reported	1	not_reported	not_reported	not_reported	not_reported	not_reported	not_reported	not_reported	0	not_reported	not_reported	not_reported	not_reported	1	not_reported	1	not_reported	not_reported	1	0	not_reported	not_reported	not_reported	not_reported	not_reported	not_reported	FALL	63	Female
215	145	yes	not_reported	negative	large	not_clear	red	moderate	small	small	negative	positive	5.5	moderate	large	1.03	negative	moderate	not_reported	0	1	0	0	0	0	not_reported	0	0	0	1	0	not_reported	1	not_reported	not_reported	1	not_reported	not_reported	1	not_reported	not_reported	not_reported	not_reported	0	0	not_reported	ABDOMINAL PAIN	26	Female
216	145	yes	marked	negative	moderate	clear	yellow	small	small	negative	small	positive	6.0	negative	small	1.02	negative	moderate	not_reported	0	1	not_reported	0	not_reported	0	not_reported	not_reported	0	0	not_reported	not_reported	not_reported	not_reported	not_reported	not_reported	1	not_reported	not_reported	1	not_reported	not_reported	not_reported	not_reported	1	not_reported	not_reported	other	85	Female
217	145	no	few	negative	small	clear	yellow	small	negative	negative	negative	negative	6.0	small	small	1.06	not_reported	small	not_reported	not_reported	not_reported	not_reported	not_reported	not_reported	not_reported	not_reported	1	not_reported	0	not_reported	not_reported	not_reported	1	not_reported	not_reported	not_reported	not_reported	not_reported	not_reported	not_reported	0	not_reported	0	0	not_reported	not_reported	ABDOMINAL PAIN	72	Female
218	145	yes	moderate	negative	small	clear	yellow	small	negative	negative	moderate	negative	6.5	small	small	1.015	negative	moderate	not_reported	0	1	not_reported	0	not_reported	0	not_reported	not_reported	not_reported	1	not_reported	not_reported	0	1	1	not_reported	1	not_reported	not_reported	not_reported	1	not_reported	not_reported	not_reported	not_reported	not_reported	not_reported	EMESIS	79	Female
219	145	no	few	negative	small	not_clear	yellow	moderate	negative	negative	small	negative	6.5	small	small	1.024	not_reported	moderate	not_reported	0	1	0	not_reported	0	0	not_reported	0	not_reported	0	not_reported	not_reported	0	0	1	not_reported	1	not_reported	0	1	0	0	not_reported	0	0	0	not_reported	FALL	81	Female
220	146	no	not_reported	negative	negative	clear	yellow	not_reported	large	negative	negative	negative	6.0	negative	not_reported	1.031	not_reported	not_reported	not_reported	1	1	not_reported	0	not_reported	0	not_reported	not_reported	not_reported	not_reported	not_reported	not_reported	not_reported	1	1	not_reported	1	not_reported	not_reported	1	not_reported	not_reported	not_reported	not_reported	not_reported	not_reported	not_reported	ABDOMINAL PAIN	56	Male
221	146	no	not_reported	not_reported	negative	clear	yellow	not_reported	negative	negative	negative	negative	6.5	negative	not_reported	1.03	not_reported	not_reported	0	1	1	not_reported	not_reported	not_reported	0	not_reported	not_reported	0	0	0	0	not_reported	1	not_reported	not_reported	1	not_reported	not_reported	1	not_reported	not_reported	not_reported	not_reported	0	not_reported	not_reported	ABDOMINAL PAIN	31	Female
222	146	no	few	negative	moderate	not_clear	yellow	not_reported	negative	negative	small	negative	5.5	negative	small	1.021	not_reported	small	not_reported	0	1	not_reported	0	not_reported	0	not_reported	1	1	1	1	not_reported	not_reported	0	not_reported	not_reported	1	not_reported	not_reported	1	not_reported	not_reported	not_reported	not_reported	not_reported	not_reported	not_reported	not_reported	55	not_reported
223	146	no	few	negative	negative	clear	yellow	small	negative	small	moderate	negative	6.5	negative	negative	1.02	negative	moderate	not_reported	0	1	0	not_reported	not_reported	0	not_reported	not_reported	0	1	not_reported	not_reported	not_reported	0	not_reported	not_reported	1	0	not_reported	1	not_reported	not_reported	not_reported	not_reported	1	not_reported	not_reported	FEVER	56	Female
224	147	no	few	negative	small	clear	yellow	small	negative	negative	negative	negative	6.0	negative	small	1.008	not_reported	negative	not_reported	0	1	0	not_reported	not_reported	not_reported	not_reported	1	not_reported	0	not_reported	not_reported	not_reported	0	not_reported	not_reported	not_reported	not_reported	not_reported	not_reported	not_reported	not_reported	not_reported	not_reported	0	not_reported	not_reported	ABDOMINAL PAIN	58	Female
225	148	no	few	negative	negative	not_clear	yellow	small	negative	negative	small	negative	6.0	negative	small	1.027	not_reported	small	not_reported	0	1	0	0	0	0	not_reported	not_reported	0	0	not_reported	not_reported	not_reported	1	not_reported	not_reported	1	not_reported	not_reported	1	not_reported	not_reported	not_reported	not_reported	not_reported	not_reported	not_reported	other	20	Female
226	149	no	few	small	large	not_clear	yellow	moderate	negative	negative	small	negative	6.0	negative	small	1.035	not_reported	small	not_reported	1	1	0	0	not_reported	0	not_reported	not_reported	not_reported	0	1	not_reported	not_reported	1	not_reported	not_reported	1	not_reported	not_reported	1	not_reported	not_reported	not_reported	not_reported	0	0	not_reported	ABDOMINAL PAIN	21	Female
227	150	no	few	small	negative	clear	yellow	not_reported	negative	negative	small	negative	6.0	small	small	1.028	not_reported	moderate	0	1	1	0	0	0	0	0	0	1	0	0	0	0	1	not_reported	0	1	not_reported	not_reported	1	not_reported	0	0	0	0	0	not_reported	ABDOMINAL PAIN	59	Female
228	151	no	not_reported	negative	negative	clear	yellow	not_reported	negative	negative	negative	negative	7.0	negative	not_reported	1.014	not_reported	not_reported	not_reported	not_reported	1	not_reported	0	0	0	not_reported	not_reported	1	0	not_reported	not_reported	not_reported	not_reported	1	not_reported	1	not_reported	1	1	not_reported	not_reported	not_reported	not_reported	not_reported	not_reported	0	FATIGUE	63	Female
229	151	no	few	negative	moderate	clear	yellow	small	negative	negative	negative	negative	8.0	negative	moderate	1.019	not_reported	moderate	1	1	1	not_reported	0	not_reported	0	not_reported	not_reported	0	0	0	0	not_reported	not_reported	not_reported	0	1	not_reported	0	1	not_reported	1	0	0	0	0	not_reported	FLANK PAIN	47	Female
230	152	yes	few	negative	small	clear	yellow	large	negative	negative	negative	negative	7.0	negative	small	1.02	negative	small	not_reported	0	1	0	not_reported	not_reported	not_reported	not_reported	0	not_reported	0	not_reported	not_reported	0	0	not_reported	not_reported	1	not_reported	0	1	0	0	not_reported	0	1	0	not_reported	DYSURIA	35	Female
231	153	no	not_reported	negative	small	clear	yellow	small	negative	negative	negative	negative	6.0	negative	small	1.022	not_reported	small	0	1	1	0	0	0	not_reported	0	not_reported	0	0	not_reported	not_reported	not_reported	1	not_reported	not_reported	1	not_reported	not_reported	1	not_reported	not_reported	not_reported	not_reported	0	not_reported	not_reported	ABDOMINAL PAIN	64	Male
232	154	no	not_reported	negative	small	clear	yellow	small	negative	negative	negative	negative	6.0	negative	small	1.022	not_reported	small	0	1	1	0	0	0	not_reported	0	not_reported	0	0	not_reported	not_reported	not_reported	1	not_reported	not_reported	1	not_reported	not_reported	1	not_reported	not_reported	not_reported	not_reported	0	not_reported	not_reported	ABDOMINAL PAIN	64	Male
233	155	no	not_reported	negative	negative	clear	yellow	not_reported	negative	negative	negative	negative	6.0	negative	not_reported	1.023	not_reported	not_reported	not_reported	not_reported	1	0	0	0	0	not_reported	not_reported	not_reported	0	not_reported	not_reported	not_reported	1	not_reported	not_reported	1	not_reported	not_reported	1	not_reported	not_reported	not_reported	not_reported	not_reported	not_reported	not_reported	ABDOMINAL PAIN	50	Male
234	156	no	few	negative	small	not_clear	yellow	small	negative	negative	negative	negative	6.0	negative	moderate	1.024	not_reported	small	not_reported	0	1	0	0	0	0	not_reported	not_reported	not_reported	not_reported	not_reported	not_reported	not_reported	0	not_reported	not_reported	1	not_reported	not_reported	1	not_reported	not_reported	not_reported	not_reported	1	0	not_reported	FLANK PAIN	71	Male
235	156	no	few	negative	negative	not_clear	yellow	moderate	negative	negative	negative	negative	6.0	negative	small	1.017	not_reported	small	not_reported	not_reported	1	1	not_reported	not_reported	not_reported	not_reported	not_reported	not_reported	1	not_reported	not_reported	not_reported	not_reported	not_reported	not_reported	1	not_reported	not_reported	not_reported	not_reported	not_reported	not_reported	not_reported	not_reported	not_reported	not_reported	FEVER	81	Female
236	156	no	moderate	not_reported	negative	clear	yellow	large	negative	negative	small	negative	7.5	negative	negative	1.024	not_reported	moderate	1	1	1	0	0	0	0	0	not_reported	1	0	1	0	not_reported	1	not_reported	not_reported	1	not_reported	not_reported	not_reported	not_reported	1	not_reported	0	0	0	not_reported	ABDOMINAL PAIN	36	Female
237	156	no	few	negative	negative	clear	yellow	small	small	negative	negative	negative	7.0	large	small	1.018	not_reported	small	not_reported	1	1	not_reported	not_reported	not_reported	not_reported	not_reported	not_reported	1	0	not_reported	not_reported	not_reported	1	not_reported	not_reported	1	not_reported	not_reported	1	not_reported	not_reported	not_reported	0	not_reported	not_reported	not_reported	ABDOMINAL PAIN	91	Female
238	157	no	not_reported	negative	negative	clear	yellow	not_reported	negative	negative	negative	negative	6.0	negative	not_reported	1.015	not_reported	not_reported	not_reported	1	1	0	0	not_reported	0	not_reported	0	not_reported	0	not_reported	not_reported	not_reported	1	not_reported	not_reported	1	not_reported	not_reported	1	not_reported	not_reported	not_reported	not_reported	0	not_reported	not_reported	ABDOMINAL PAIN	49	Female
239	158	yes	few	negative	negative	clear	yellow	small	negative	negative	small	negative	7.0	negative	small	1.008	negative	moderate	not_reported	0	1	not_reported	0	not_reported	0	not_reported	not_reported	1	1	not_reported	not_reported	not_reported	not_reported	1	not_reported	1	not_reported	not_reported	1	not_reported	not_reported	not_reported	not_reported	not_reported	not_reported	not_reported	FEVER	87	Female
240	158	no	not_reported	not_reported	negative	clear	yellow	not_reported	negative	negative	negative	negative	8.0	negative	not_reported	1.023	not_reported	not_reported	0	1	1	not_reported	1	0	0	not_reported	0	not_reported	0	0	0	not_reported	1	not_reported	0	not_reported	not_reported	not_reported	not_reported	not_reported	not_reported	not_reported	not_reported	0	0	not_reported	ABDOMINAL PAIN	19	Female
241	158	no	few	negative	moderate	clear	yellow	moderate	negative	negative	negative	negative	6.5	negative	small	1.026	not_reported	small	not_reported	1	1	not_reported	0	not_reported	0	0	not_reported	not_reported	0	not_reported	not_reported	not_reported	1	not_reported	not_reported	not_reported	not_reported	not_reported	not_reported	not_reported	1	not_reported	0	0	not_reported	not_reported	ABDOMINAL PAIN	25	Female
242	159	no	few	negative	large	not_clear	yellow	small	negative	negative	small	negative	5.5	small	moderate	1.02	negative	moderate	0	0	1	not_reported	0	not_reported	0	not_reported	not_reported	not_reported	not_reported	not_reported	not_reported	not_reported	0	not_reported	not_reported	1	not_reported	not_reported	1	not_reported	1	1	not_reported	not_reported	0	not_reported	FLANK PAIN	56	Male
243	160	no	not_reported	negative	negative	clear	yellow	not_reported	negative	negative	negative	negative	7.0	negative	not_reported	1.012	not_reported	not_reported	not_reported	1	1	0	0	not_reported	0	not_reported	not_reported	not_reported	0	0	not_reported	0	0	not_reported	not_reported	1	not_reported	0	1	not_reported	not_reported	not_reported	not_reported	0	0	not_reported	other	39	Female
244	160	yes	few	negative	negative	clear	yellow	small	negative	negative	small	negative	5.0	negative	small	1.012	negative	moderate	not_reported	0	1	0	0	not_reported	0	not_reported	not_reported	1	1	not_reported	not_reported	not_reported	0	not_reported	not_reported	1	1	not_reported	not_reported	not_reported	0	not_reported	not_reported	0	not_reported	1	FEVER	64	Male
245	160	no	many	not_reported	moderate	clear	yellow	not_reported	negative	negative	negative	negative	6.0	small	moderate	1.009	not_reported	small	not_reported	0	1	not_reported	not_reported	not_reported	not_reported	not_reported	not_reported	not_reported	0	not_reported	not_reported	0	1	not_reported	0	1	not_reported	not_reported	not_reported	not_reported	0	1	1	not_reported	0	not_reported	FEMALE GU PROBLEM	93	Female
246	160	no	few	negative	small	clear	yellow	small	negative	negative	negative	negative	7.5	negative	small	1.01	not_reported	small	not_reported	1	1	not_reported	0	0	not_reported	0	not_reported	not_reported	1	not_reported	not_reported	not_reported	not_reported	1	not_reported	1	not_reported	not_reported	1	not_reported	not_reported	not_reported	not_reported	not_reported	not_reported	not_reported	FEVER	56	Female
247	160	no	moderate	negative	negative	not_clear	yellow	moderate	negative	small	negative	negative	6.0	negative	negative	1.027	not_reported	small	not_reported	1	1	not_reported	not_reported	not_reported	not_reported	not_reported	not_reported	0	0	0	0	0	1	not_reported	not_reported	1	not_reported	not_reported	1	not_reported	0	not_reported	0	0	0	not_reported	ABDOMINAL PAIN	28	Female
248	160	no	not_reported	negative	negative	clear	yellow	not_reported	negative	negative	negative	negative	6.5	negative	not_reported	1.004	not_reported	not_reported	not_reported	not_reported	1	not_reported	not_reported	not_reported	not_reported	not_reported	not_reported	1	0	not_reported	not_reported	not_reported	not_reported	1	not_reported	not_reported	not_reported	not_reported	1	not_reported	not_reported	not_reported	not_reported	not_reported	not_reported	not_reported	FATIGUE	92	Male
249	160	no	moderate	negative	large	not_clear	yellow	moderate	negative	negative	small	negative	6.0	negative	small	1.026	not_reported	moderate	not_reported	1	1	not_reported	not_reported	not_reported	not_reported	not_reported	not_reported	0	0	not_reported	not_reported	0	1	not_reported	0	1	not_reported	not_reported	1	not_reported	0	not_reported	0	not_reported	not_reported	not_reported	ABDOMINAL PAIN	31	Female
250	160	no	not_reported	negative	negative	clear	yellow	not_reported	negative	negative	negative	negative	6.5	negative	not_reported	1.013	not_reported	not_reported	not_reported	1	1	not_reported	0	not_reported	0	not_reported	not_reported	1	0	not_reported	not_reported	0	1	not_reported	not_reported	1	0	1	1	not_reported	not_reported	not_reported	not_reported	0	not_reported	not_reported	other	79	Female
251	160	no	few	negative	moderate	clear	yellow	small	negative	negative	negative	negative	6.0	small	moderate	1.018	not_reported	small	not_reported	0	1	0	0	0	0	not_reported	0	not_reported	0	0	0	0	1	not_reported	not_reported	1	not_reported	not_reported	1	not_reported	not_reported	not_reported	not_reported	0	0	not_reported	ABDOMINAL PAIN	21	Female
252	160	no	few	not_reported	negative	clear	yellow	moderate	negative	negative	small	negative	6.0	negative	negative	1.013	not_reported	small	not_reported	0	1	not_reported	0	not_reported	0	not_reported	not_reported	1	0	not_reported	not_reported	not_reported	1	not_reported	not_reported	1	not_reported	not_reported	1	not_reported	1	not_reported	not_reported	1	1	not_reported	FEMALE GU PROBLEM	78	Female
253	161	no	few	negative	large	clear	yellow	not_reported	moderate	negative	negative	negative	7.0	moderate	moderate	1.014	not_reported	small	not_reported	1	1	0	0	not_reported	0	not_reported	not_reported	0	0	not_reported	not_reported	not_reported	1	not_reported	not_reported	1	not_reported	not_reported	1	not_reported	1	0	not_reported	0	1	not_reported	ABDOMINAL PAIN	38	Male
254	161	no	few	negative	large	not_clear	yellow	small	negative	negative	negative	negative	6.0	small	moderate	1.027	not_reported	small	not_reported	0	1	0	0	not_reported	0	not_reported	not_reported	0	0	not_reported	not_reported	not_reported	1	not_reported	not_reported	1	not_reported	not_reported	1	not_reported	1	not_reported	0	0	not_reported	not_reported	ABDOMINAL PAIN	50	Male
255	161	no	few	not_reported	small	not_clear	yellow	moderate	negative	negative	small	negative	6.0	negative	small	1.042	not_reported	moderate	0	1	1	0	0	0	1	not_reported	not_reported	0	0	1	0	not_reported	1	not_reported	1	1	not_reported	not_reported	1	not_reported	1	0	0	0	not_reported	not_reported	ABDOMINAL PAIN	23	Female
256	162	no	few	negative	large	not_clear	yellow	not_reported	small	negative	negative	negative	6.5	negative	moderate	1.014	not_reported	small	not_reported	1	not_reported	1	not_reported	not_reported	not_reported	not_reported	not_reported	not_reported	not_reported	not_reported	not_reported	not_reported	1	not_reported	not_reported	1	not_reported	not_reported	1	not_reported	not_reported	not_reported	not_reported	not_reported	not_reported	not_reported	other	91	Male
257	163	no	few	not_reported	large	not_clear	yellow	not_reported	negative	moderate	negative	negative	5.5	small	moderate	1.034	not_reported	moderate	not_reported	0	1	not_reported	not_reported	not_reported	not_reported	not_reported	not_reported	not_reported	1	not_reported	not_reported	not_reported	not_reported	not_reported	not_reported	1	not_reported	not_reported	1	not_reported	not_reported	not_reported	not_reported	not_reported	not_reported	not_reported	FEVER	45	Female
258	163	no	few	negative	negative	clear	yellow	small	negative	negative	small	negative	7.0	negative	small	1.017	not_reported	small	not_reported	1	1	0	0	not_reported	0	not_reported	not_reported	not_reported	0	not_reported	not_reported	not_reported	1	not_reported	not_reported	1	not_reported	1	1	not_reported	not_reported	not_reported	0	0	0	not_reported	EMESIS	77	Female
259	163	no	few	negative	negative	not_clear	yellow	not_reported	large	moderate	negative	negative	7.0	negative	negative	1.031	not_reported	small	not_reported	not_reported	not_reported	not_reported	not_reported	not_reported	not_reported	not_reported	not_reported	not_reported	not_reported	not_reported	not_reported	not_reported	not_reported	not_reported	not_reported	not_reported	not_reported	not_reported	not_reported	not_reported	not_reported	not_reported	not_reported	not_reported	not_reported	not_reported	ALTERED MENTAL STATUS	63	Male
260	163	no	not_reported	negative	negative	clear	yellow	not_reported	negative	negative	negative	negative	6.0	negative	not_reported	1.017	not_reported	not_reported	not_reported	0	1	1	0	not_reported	0	not_reported	not_reported	1	0	not_reported	not_reported	1	not_reported	not_reported	not_reported	1	not_reported	not_reported	1	not_reported	0	0	0	0	0	0	FALL	82	Male
261	164	no	many	negative	negative	not_clear	yellow	large	negative	negative	small	negative	6.0	negative	small	1.026	not_reported	moderate	not_reported	0	1	0	not_reported	not_reported	not_reported	not_reported	not_reported	not_reported	0	not_reported	not_reported	not_reported	not_reported	not_reported	not_reported	1	0	1	not_reported	not_reported	not_reported	not_reported	not_reported	not_reported	not_reported	not_reported	FATIGUE	97	Female
262	165	no	not_reported	negative	negative	clear	yellow	not_reported	negative	negative	negative	negative	7.0	negative	not_reported	1.014	not_reported	not_reported	not_reported	0	1	0	0	not_reported	0	not_reported	not_reported	not_reported	not_reported	not_reported	not_reported	not_reported	not_reported	not_reported	not_reported	1	not_reported	not_reported	1	not_reported	not_reported	not_reported	not_reported	not_reported	not_reported	not_reported	URINARY TRACT INFECTION	20	Female
263	165	no	few	negative	large	not_clear	amber	not_reported	negative	negative	small	positive	6.0	small	moderate	1.009	not_reported	small	not_reported	not_reported	not_reported	1	0	not_reported	0	not_reported	1	not_reported	0	not_reported	not_reported	1	not_reported	not_reported	not_reported	1	not_reported	0	1	not_reported	not_reported	not_reported	1	1	0	not_reported	DYSURIA	64	Male
264	166	no	not_reported	not_reported	negative	clear	yellow	not_reported	negative	negative	negative	negative	6.0	negative	not_reported	1.01	not_reported	not_reported	0	1	1	1	1	0	1	0	1	not_reported	0	not_reported	not_reported	1	1	1	not_reported	1	not_reported	not_reported	1	not_reported	not_reported	not_reported	not_reported	0	not_reported	not_reported	other	71	Male
265	166	yes	not_reported	negative	negative	clear	yellow	large	negative	negative	small	negative	7.5	negative	small	1.009	negative	moderate	not_reported	0	1	not_reported	0	not_reported	0	not_reported	0	1	0	not_reported	not_reported	not_reported	0	1	not_reported	1	not_reported	not_reported	not_reported	not_reported	not_reported	not_reported	not_reported	not_reported	not_reported	not_reported	FATIGUE	96	Female
266	167	yes	moderate	negative	negative	clear	yellow	small	negative	negative	small	negative	8.0	negative	small	1.009	negative	moderate	not_reported	0	1	0	0	0	0	not_reported	not_reported	0	0	not_reported	not_reported	not_reported	1	not_reported	not_reported	1	0	0	1	not_reported	not_reported	not_reported	not_reported	0	not_reported	not_reported	CHEST PAIN	89	Female
267	168	no	few	not_reported	negative	clear	yellow	not_reported	negative	negative	small	negative	6.5	negative	small	1.012	not_reported	moderate	not_reported	0	not_reported	0	0	0	0	not_reported	1	not_reported	0	not_reported	not_reported	0	1	not_reported	not_reported	1	not_reported	not_reported	1	not_reported	0	not_reported	not_reported	not_reported	0	not_reported	ABDOMINAL PAIN	79	Female
268	168	no	few	negative	negative	not_clear	yellow	moderate	negative	negative	small	negative	7.5	negative	negative	1.021	not_reported	moderate	1	1	1	0	0	0	0	not_reported	1	not_reported	not_reported	not_reported	not_reported	not_reported	1	not_reported	0	1	not_reported	not_reported	1	not_reported	1	not_reported	not_reported	0	0	not_reported	ABDOMINAL PAIN	35	Female
269	168	yes	many	negative	small	not_clear	yellow	small	negative	negative	moderate	positive	5.5	small	small	1.02	negative	moderate	not_reported	1	1	not_reported	not_reported	not_reported	not_reported	not_reported	not_reported	0	1	not_reported	not_reported	not_reported	1	1	not_reported	1	not_reported	not_reported	not_reported	not_reported	not_reported	not_reported	not_reported	0	not_reported	not_reported	other	77	Male
270	168	yes	marked	negative	negative	not_clear	yellow	small	negative	negative	small	negative	5.5	small	not_reported	1.01	negative	moderate	not_reported	not_reported	1	not_reported	not_reported	not_reported	not_reported	not_reported	not_reported	1	not_reported	not_reported	not_reported	not_reported	not_reported	not_reported	not_reported	1	not_reported	not_reported	1	not_reported	not_reported	not_reported	not_reported	not_reported	not_reported	not_reported	FATIGUE	85	Male
271	169	no	few	negative	negative	not_clear	yellow	moderate	negative	negative	negative	negative	6.0	negative	negative	1.023	not_reported	small	not_reported	0	1	not_reported	not_reported	not_reported	not_reported	not_reported	not_reported	1	not_reported	not_reported	not_reported	not_reported	not_reported	not_reported	not_reported	1	not_reported	1	1	not_reported	not_reported	not_reported	not_reported	not_reported	not_reported	not_reported	CHEST PAIN	72	Female
272	170	no	not_reported	negative	negative	not_clear	yellow	moderate	negative	negative	negative	negative	6.0	moderate	negative	1.031	not_reported	small	not_reported	0	1	not_reported	not_reported	not_reported	not_reported	not_reported	not_reported	not_reported	not_reported	0	not_reported	not_reported	not_reported	not_reported	not_reported	1	0	1	1	not_reported	not_reported	not_reported	not_reported	not_reported	not_reported	not_reported	FATIGUE	52	Female
273	171	no	not_reported	negative	negative	clear	yellow	not_reported	negative	negative	negative	negative	6.5	negative	not_reported	1.018	not_reported	not_reported	not_reported	0	1	0	0	0	0	not_reported	1	not_reported	not_reported	not_reported	not_reported	not_reported	1	not_reported	not_reported	1	not_reported	not_reported	1	not_reported	not_reported	not_reported	not_reported	not_reported	not_reported	not_reported	ABDOMINAL PAIN	66	Male
274	172	no	not_reported	negative	large	not_clear	yellow	small	negative	negative	small	negative	6.0	moderate	moderate	1.029	not_reported	large	not_reported	0	1	0	0	0	0	not_reported	not_reported	not_reported	1	not_reported	not_reported	0	0	not_reported	not_reported	1	not_reported	not_reported	1	not_reported	not_reported	not_reported	1	not_reported	not_reported	not_reported	SHORTNESS OF BREATH	64	Male
275	173	no	moderate	negative	small	clear	yellow	moderate	negative	negative	negative	negative	6.0	negative	negative	1.023	not_reported	small	0	1	1	0	0	0	0	0	not_reported	1	0	not_reported	not_reported	0	1	1	not_reported	1	not_reported	not_reported	1	not_reported	not_reported	not_reported	not_reported	not_reported	not_reported	not_reported	ABDOMINAL PAIN	48	Female
276	174	no	not_reported	negative	negative	not_clear	yellow	not_reported	negative	negative	negative	negative	7.5	negative	small	1.029	not_reported	small	not_reported	0	1	not_reported	0	0	not_reported	not_reported	not_reported	not_reported	not_reported	not_reported	not_reported	not_reported	not_reported	not_reported	not_reported	1	not_reported	not_reported	1	not_reported	not_reported	not_reported	not_reported	1	not_reported	not_reported	CHEST PAIN	22	Male
277	175	no	few	negative	negative	clear	yellow	not_reported	negative	negative	small	negative	6.0	negative	negative	1.027	not_reported	moderate	not_reported	not_reported	1	not_reported	not_reported	not_reported	not_reported	not_reported	not_reported	not_reported	0	not_reported	not_reported	not_reported	not_reported	1	not_reported	1	not_reported	not_reported	1	0	not_reported	not_reported	not_reported	not_reported	not_reported	not_reported	CHEST PAIN	35	Male
278	176	no	few	not_reported	negative	clear	yellow	small	negative	negative	negative	negative	5.5	moderate	small	1.018	not_reported	small	not_reported	1	not_reported	0	not_reported	not_reported	not_reported	not_reported	not_reported	1	1	not_reported	not_reported	not_reported	1	not_reported	not_reported	1	not_reported	1	not_reported	1	0	not_reported	not_reported	0	not_reported	not_reported	FEVER	87	Female
279	177	no	not_reported	negative	negative	clear	yellow	not_reported	negative	negative	negative	negative	6.5	negative	not_reported	1.02	not_reported	not_reported	not_reported	0	1	0	not_reported	not_reported	not_reported	not_reported	0	not_reported	not_reported	not_reported	not_reported	not_reported	0	not_reported	not_reported	1	not_reported	not_reported	1	0	0	not_reported	0	0	not_reported	not_reported	FALL	90	Male
280	178	no	not_reported	negative	negative	clear	yellow	not_reported	large	negative	negative	negative	6.0	negative	not_reported	1.033	not_reported	not_reported	not_reported	0	1	0	0	not_reported	0	not_reported	not_reported	not_reported	0	not_reported	not_reported	0	0	not_reported	not_reported	1	not_reported	not_reported	not_reported	not_reported	not_reported	not_reported	not_reported	not_reported	not_reported	1	CHEST PAIN	51	Female
281	179	yes	not_reported	negative	negative	clear	yellow	moderate	negative	negative	small	negative	6.5	negative	small	1.005	negative	moderate	0	0	1	not_reported	0	not_reported	0	not_reported	not_reported	1	not_reported	not_reported	not_reported	not_reported	not_reported	1	not_reported	1	not_reported	not_reported	1	not_reported	not_reported	not_reported	not_reported	not_reported	not_reported	not_reported	other	61	Female
282	179	no	moderate	negative	small	clear	yellow	large	negative	negative	negative	negative	7.0	negative	small	1.009	not_reported	small	0	1	1	0	0	not_reported	0	0	not_reported	0	0	0	not_reported	not_reported	1	1	1	1	not_reported	not_reported	1	not_reported	not_reported	not_reported	0	0	1	not_reported	ABDOMINAL PAIN	35	Female
283	180	no	not_reported	negative	small	clear	yellow	not_reported	large	negative	negative	negative	7.0	moderate	small	1.02	not_reported	small	not_reported	0	1	0	not_reported	not_reported	0	not_reported	not_reported	not_reported	0	not_reported	not_reported	not_reported	0	not_reported	not_reported	1	0	0	1	0	not_reported	not_reported	not_reported	not_reported	not_reported	not_reported	CHEST PAIN	38	Male
284	180	yes	many	negative	moderate	clear	yellow	moderate	negative	negative	moderate	negative	5.5	moderate	small	1.015	negative	large	not_reported	0	1	0	not_reported	not_reported	not_reported	not_reported	not_reported	not_reported	0	not_reported	not_reported	not_reported	not_reported	not_reported	not_reported	1	not_reported	1	1	not_reported	not_reported	not_reported	not_reported	not_reported	not_reported	not_reported	FEVER	88	Female
285	181	no	few	negative	small	clear	yellow	not_reported	negative	small	negative	negative	6.0	small	small	1.018	not_reported	small	0	1	not_reported	1	not_reported	not_reported	not_reported	not_reported	0	not_reported	0	not_reported	not_reported	1	1	not_reported	not_reported	1	not_reported	not_reported	1	not_reported	not_reported	not_reported	not_reported	0	not_reported	not_reported	other	40	Male
286	182	no	not_reported	negative	negative	not_clear	yellow	not_reported	negative	negative	negative	negative	5.5	negative	negative	1.017	not_reported	small	not_reported	not_reported	1	0	0	not_reported	0	not_reported	not_reported	not_reported	not_reported	not_reported	not_reported	not_reported	not_reported	not_reported	not_reported	1	1	not_reported	1	not_reported	not_reported	not_reported	not_reported	not_reported	not_reported	not_reported	ALTERED MENTAL STATUS	68	Female
287	183	no	few	negative	negative	not_clear	yellow	small	negative	negative	negative	negative	6.0	negative	negative	1.025	not_reported	small	not_reported	1	1	0	0	0	0	not_reported	not_reported	not_reported	0	not_reported	1	not_reported	1	not_reported	not_reported	1	not_reported	0	1	not_reported	not_reported	not_reported	not_reported	0	0	not_reported	CHEST PAIN	24	Female
288	184	no	few	small	moderate	not_clear	yellow	small	negative	large	small	negative	6.0	negative	small	1.028	not_reported	small	not_reported	1	1	not_reported	0	not_reported	1	0	not_reported	not_reported	1	not_reported	not_reported	0	1	1	not_reported	1	not_reported	not_reported	1	not_reported	not_reported	not_reported	not_reported	not_reported	not_reported	not_reported	ABDOMINAL PAIN	58	Female
289	185	no	not_reported	negative	moderate	clear	yellow	not_reported	negative	negative	negative	negative	7.0	moderate	small	1.014	not_reported	small	not_reported	0	1	0	0	0	0	not_reported	not_reported	0	0	not_reported	not_reported	0	0	not_reported	not_reported	1	not_reported	0	1	0	0	0	not_reported	0	0	not_reported	other	23	Male
290	186	no	few	not_reported	large	clear	yellow	small	negative	negative	negative	negative	6.0	negative	moderate	1.019	not_reported	small	not_reported	0	1	0	0	not_reported	0	not_reported	not_reported	not_reported	not_reported	not_reported	not_reported	not_reported	1	not_reported	not_reported	1	not_reported	0	1	not_reported	1	not_reported	0	1	not_reported	not_reported	EMESIS	61	Female
291	187	no	few	not_reported	large	clear	yellow	small	negative	negative	negative	negative	6.0	negative	moderate	1.019	not_reported	small	not_reported	0	1	0	0	not_reported	0	not_reported	not_reported	not_reported	not_reported	not_reported	not_reported	not_reported	1	not_reported	not_reported	1	not_reported	0	1	not_reported	1	not_reported	0	1	not_reported	not_reported	EMESIS	61	Female
292	188	no	not_reported	negative	large	not_clear	yellow	small	negative	negative	moderate	negative	5.5	small	moderate	1.018	negative	moderate	not_reported	not_reported	1	not_reported	not_reported	not_reported	not_reported	not_reported	not_reported	1	1	not_reported	not_reported	not_reported	not_reported	not_reported	not_reported	1	not_reported	not_reported	1	not_reported	not_reported	not_reported	not_reported	0	0	not_reported	FEVER	64	Male
293	189	yes	many	negative	small	clear	yellow	small	negative	negative	negative	positive	7.0	negative	small	1.01	negative	negative	not_reported	1	1	0	0	0	0	not_reported	0	1	0	not_reported	not_reported	not_reported	1	not_reported	not_reported	1	not_reported	1	1	not_reported	0	0	1	0	not_reported	not_reported	other	89	Female
294	189	yes	not_reported	negative	small	clear	yellow	moderate	negative	negative	large	negative	6.5	negative	moderate	1.009	negative	moderate	0	1	1	0	0	0	0	not_reported	not_reported	1	1	not_reported	not_reported	not_reported	1	1	not_reported	1	not_reported	1	1	not_reported	not_reported	not_reported	not_reported	not_reported	not_reported	not_reported	EMESIS	63	Female
295	190	no	few	negative	small	clear	yellow	small	negative	negative	negative	negative	6.0	small	negative	1.008	not_reported	small	0	1	1	0	1	not_reported	not_reported	not_reported	1	not_reported	not_reported	not_reported	not_reported	not_reported	1	not_reported	1	1	not_reported	not_reported	1	not_reported	1	not_reported	not_reported	not_reported	not_reported	not_reported	other	46	Female
296	191	yes	not_reported	negative	small	clear	yellow	small	small	negative	small	negative	5.5	negative	small	1.025	negative	small	not_reported	not_reported	1	not_reported	not_reported	not_reported	not_reported	not_reported	0	0	0	0	0	not_reported	1	1	not_reported	1	not_reported	not_reported	1	not_reported	not_reported	not_reported	not_reported	0	0	not_reported	ABDOMINAL PAIN	70	Female
297	192	no	few	negative	negative	not_clear	yellow	not_reported	negative	negative	negative	negative	7.5	negative	negative	1.015	not_reported	small	not_reported	1	not_reported	0	1	not_reported	not_reported	not_reported	not_reported	1	not_reported	not_reported	not_reported	not_reported	1	not_reported	not_reported	not_reported	not_reported	1	not_reported	not_reported	not_reported	not_reported	not_reported	not_reported	not_reported	not_reported	other	28	Male
298	193	no	few	negative	large	not_clear	yellow	not_reported	negative	negative	small	negative	7.5	small	large	1.021	not_reported	small	not_reported	1	1	0	0	0	0	not_reported	1	not_reported	0	not_reported	not_reported	not_reported	0	not_reported	not_reported	1	not_reported	not_reported	1	not_reported	0	not_reported	0	0	not_reported	not_reported	ABDOMINAL PAIN	40	Male
299	194	no	not_reported	negative	negative	clear	yellow	not_reported	large	large	negative	negative	6.0	negative	not_reported	1.022	not_reported	not_reported	not_reported	1	1	0	1	0	0	not_reported	not_reported	not_reported	0	not_reported	not_reported	0	1	not_reported	not_reported	1	not_reported	not_reported	1	not_reported	not_reported	not_reported	not_reported	1	not_reported	not_reported	ABDOMINAL PAIN	52	Male
300	195	yes	marked	negative	small	not_clear	yellow	small	negative	negative	large	positive	6.0	small	small	1.018	negative	moderate	not_reported	not_reported	1	not_reported	not_reported	not_reported	not_reported	not_reported	not_reported	not_reported	not_reported	not_reported	not_reported	not_reported	0	1	not_reported	1	1	not_reported	not_reported	not_reported	not_reported	not_reported	not_reported	not_reported	not_reported	not_reported	ALTERED MENTAL STATUS	83	Female
301	195	yes	none	negative	large	clear	yellow	moderate	negative	negative	small	negative	6.5	negative	moderate	1.018	negative	small	not_reported	0	1	0	0	0	0	not_reported	not_reported	not_reported	not_reported	not_reported	not_reported	not_reported	not_reported	not_reported	not_reported	1	not_reported	not_reported	not_reported	not_reported	not_reported	not_reported	not_reported	not_reported	not_reported	not_reported	ABDOMINAL PAIN	95	Female
302	196	no	moderate	small	negative	not_clear	yellow	large	negative	large	small	negative	6.5	moderate	negative	1.037	not_reported	moderate	not_reported	1	not_reported	0	0	not_reported	0	not_reported	not_reported	not_reported	0	not_reported	not_reported	0	1	not_reported	0	not_reported	not_reported	not_reported	not_reported	not_reported	0	0	not_reported	0	not_reported	not_reported	ABDOMINAL PAIN	27	Female
303	197	no	many	negative	negative	not_clear	yellow	moderate	negative	negative	small	positive	6.5	negative	negative	1.022	not_reported	moderate	not_reported	1	not_reported	not_reported	not_reported	0	0	not_reported	not_reported	not_reported	0	not_reported	not_reported	not_reported	1	not_reported	not_reported	not_reported	not_reported	not_reported	not_reported	not_reported	not_reported	not_reported	not_reported	0	not_reported	not_reported	ABDOMINAL PAIN	58	Male
304	198	no	few	negative	negative	clear	yellow	moderate	negative	negative	small	negative	6.5	negative	negative	1.014	not_reported	small	not_reported	0	1	not_reported	0	0	0	not_reported	not_reported	not_reported	0	not_reported	not_reported	not_reported	0	not_reported	not_reported	1	0	0	1	not_reported	not_reported	not_reported	not_reported	not_reported	not_reported	not_reported	DIZZINESS	66	Female
305	199	no	few	small	negative	not_clear	amber	small	negative	small	small	positive	6.0	small	small	1.031	not_reported	small	0	1	1	0	1	0	0	not_reported	not_reported	not_reported	1	not_reported	not_reported	0	1	not_reported	not_reported	1	not_reported	not_reported	1	not_reported	0	not_reported	not_reported	not_reported	not_reported	not_reported	not_reported	55	not_reported
306	200	no	not_reported	negative	negative	clear	yellow	not_reported	negative	negative	negative	negative	6.0	negative	not_reported	1.021	not_reported	not_reported	not_reported	0	1	not_reported	0	not_reported	0	not_reported	not_reported	not_reported	0	not_reported	not_reported	not_reported	1	not_reported	not_reported	1	not_reported	not_reported	1	not_reported	not_reported	not_reported	not_reported	not_reported	not_reported	not_reported	ABDOMINAL PAIN	21	Male
307	200	no	not_reported	negative	negative	clear	yellow	not_reported	negative	negative	negative	negative	6.0	negative	not_reported	1.015	not_reported	not_reported	not_reported	not_reported	1	not_reported	not_reported	not_reported	not_reported	not_reported	not_reported	not_reported	0	not_reported	not_reported	not_reported	not_reported	not_reported	not_reported	1	0	0	1	not_reported	not_reported	not_reported	not_reported	not_reported	not_reported	not_reported	other	64	Male
308	201	no	moderate	not_reported	small	clear	yellow	not_reported	negative	negative	small	negative	7.5	negative	small	1.01	not_reported	moderate	not_reported	not_reported	1	not_reported	not_reported	not_reported	not_reported	not_reported	0	1	0	not_reported	not_reported	not_reported	not_reported	1	not_reported	not_reported	0	1	not_reported	1	not_reported	not_reported	not_reported	not_reported	not_reported	not_reported	FATIGUE	79	Male
309	202	no	few	negative	moderate	not_clear	yellow	small	negative	negative	small	negative	6.0	negative	small	1.022	not_reported	moderate	0	1	not_reported	not_reported	1	not_reported	0	0	not_reported	not_reported	not_reported	not_reported	not_reported	not_reported	not_reported	not_reported	not_reported	not_reported	not_reported	not_reported	not_reported	not_reported	not_reported	not_reported	not_reported	not_reported	not_reported	not_reported	ABDOMINAL PAIN	25	Female
310	203	no	not_reported	negative	negative	clear	yellow	not_reported	negative	negative	negative	negative	6.5	negative	not_reported	1.034	not_reported	not_reported	not_reported	not_reported	1	not_reported	not_reported	not_reported	not_reported	not_reported	1	1	1	not_reported	not_reported	1	1	not_reported	not_reported	1	not_reported	1	1	not_reported	not_reported	not_reported	not_reported	0	not_reported	not_reported	other	58	Male
311	204	no	few	negative	large	clear	yellow	small	negative	negative	negative	negative	6.5	negative	moderate	1.019	not_reported	small	not_reported	0	1	0	0	not_reported	0	not_reported	not_reported	not_reported	0	not_reported	not_reported	0	not_reported	not_reported	not_reported	1	not_reported	0	1	not_reported	1	1	not_reported	0	0	not_reported	FLANK PAIN	26	Male
312	205	no	not_reported	negative	large	not_clear	red	not_reported	negative	small	moderate	negative	6.0	moderate	large	1.011	negative	moderate	not_reported	1	1	not_reported	0	not_reported	0	not_reported	not_reported	0	0	1	0	0	1	not_reported	not_reported	1	not_reported	not_reported	1	not_reported	not_reported	not_reported	not_reported	not_reported	0	not_reported	other	34	Female
313	206	no	not_reported	negative	negative	clear	yellow	not_reported	large	negative	negative	negative	6.0	negative	not_reported	1.034	not_reported	not_reported	not_reported	0	1	not_reported	0	not_reported	0	not_reported	not_reported	1	1	not_reported	not_reported	not_reported	0	1	not_reported	1	not_reported	not_reported	1	not_reported	not_reported	not_reported	not_reported	not_reported	not_reported	not_reported	FEVER	63	Female
314	207	no	not_reported	negative	negative	clear	yellow	not_reported	negative	negative	negative	negative	6.0	negative	not_reported	1.024	not_reported	not_reported	1	0	1	not_reported	not_reported	not_reported	0	not_reported	1	not_reported	0	not_reported	not_reported	not_reported	not_reported	not_reported	not_reported	not_reported	not_reported	not_reported	not_reported	not_reported	not_reported	not_reported	not_reported	1	0	not_reported	FLANK PAIN	56	Female
315	207	no	moderate	negative	large	not_clear	yellow	moderate	negative	large	small	negative	6.0	moderate	small	1.03	not_reported	small	not_reported	1	1	0	0	0	0	not_reported	not_reported	not_reported	not_reported	0	1	0	1	not_reported	0	1	not_reported	not_reported	1	not_reported	not_reported	0	0	0	0	not_reported	EMESIS	19	Female
316	207	no	few	negative	moderate	clear	yellow	small	negative	small	negative	negative	7.5	negative	moderate	1.017	not_reported	small	not_reported	1	1	not_reported	not_reported	not_reported	not_reported	not_reported	not_reported	not_reported	1	not_reported	not_reported	not_reported	1	not_reported	1	1	0	not_reported	1	not_reported	not_reported	not_reported	not_reported	not_reported	0	not_reported	FEVER	55	Female
317	207	no	moderate	not_reported	other	not_clear	yellow	moderate	negative	moderate	negative	negative	6.0	small	moderate	1.033	not_reported	small	0	0	1	0	not_reported	0	not_reported	not_reported	not_reported	1	not_reported	not_reported	not_reported	not_reported	1	not_reported	not_reported	1	not_reported	not_reported	1	not_reported	not_reported	0	not_reported	0	0	not_reported	not_reported	55	not_reported
318	207	no	few	negative	negative	clear	yellow	small	negative	negative	small	negative	6.0	negative	small	1.021	not_reported	small	not_reported	1	1	1	0	0	0	not_reported	0	0	0	0	0	not_reported	1	not_reported	not_reported	1	not_reported	not_reported	1	not_reported	not_reported	not_reported	not_reported	0	0	not_reported	ABDOMINAL PAIN	47	Female
319	208	no	moderate	negative	negative	not_clear	yellow	small	negative	negative	negative	negative	6.0	negative	small	1.028	not_reported	small	not_reported	1	1	0	0	0	0	not_reported	0	0	0	0	0	not_reported	1	not_reported	not_reported	1	not_reported	not_reported	1	not_reported	not_reported	not_reported	not_reported	0	0	not_reported	EMESIS	22	Female
320	209	no	many	large	large	not_clear	amber	small	negative	negative	small	negative	6.5	small	moderate	1.021	not_reported	large	not_reported	0	1	0	0	0	0	not_reported	not_reported	1	0	0	not_reported	0	0	not_reported	0	1	not_reported	not_reported	1	not_reported	0	not_reported	not_reported	0	not_reported	not_reported	FEMALE GU PROBLEM	72	Female
321	210	no	few	negative	negative	clear	yellow	small	negative	negative	small	negative	6.0	negative	negative	1.01	not_reported	moderate	not_reported	0	1	0	0	not_reported	0	not_reported	not_reported	1	0	not_reported	not_reported	0	0	not_reported	not_reported	1	not_reported	not_reported	1	0	not_reported	not_reported	not_reported	not_reported	not_reported	not_reported	SHORTNESS OF BREATH	80	Female
322	211	no	not_reported	negative	negative	clear	yellow	not_reported	negative	negative	negative	negative	6.5	negative	not_reported	1.017	not_reported	not_reported	not_reported	not_reported	1	not_reported	not_reported	not_reported	not_reported	not_reported	0	not_reported	0	not_reported	not_reported	not_reported	1	not_reported	not_reported	1	not_reported	not_reported	1	not_reported	not_reported	not_reported	not_reported	0	0	not_reported	ABDOMINAL PAIN	21	Male
323	212	no	few	negative	negative	clear	yellow	small	negative	negative	negative	negative	7.0	small	small	1.036	not_reported	small	not_reported	0	not_reported	0	0	not_reported	0	not_reported	not_reported	1	0	not_reported	not_reported	0	1	not_reported	not_reported	1	not_reported	not_reported	1	not_reported	not_reported	not_reported	not_reported	0	not_reported	not_reported	other	24	Male
324	213	no	few	negative	small	clear	yellow	not_reported	small	negative	negative	negative	6.0	small	small	1.022	not_reported	small	not_reported	not_reported	not_reported	not_reported	not_reported	not_reported	not_reported	not_reported	not_reported	1	not_reported	not_reported	not_reported	not_reported	not_reported	not_reported	not_reported	1	not_reported	not_reported	not_reported	1	not_reported	0	not_reported	not_reported	0	not_reported	FALL	89	Male
325	213	no	few	not_reported	negative	clear	yellow	small	negative	negative	small	negative	6.0	negative	small	1.032	not_reported	moderate	0	1	1	not_reported	0	0	0	not_reported	not_reported	1	1	not_reported	not_reported	1	1	not_reported	not_reported	1	not_reported	1	1	not_reported	not_reported	1	not_reported	not_reported	not_reported	not_reported	ABDOMINAL PAIN	36	Female
326	214	no	few	negative	negative	clear	yellow	small	negative	negative	moderate	negative	6.5	negative	small	1.025	negative	moderate	not_reported	1	1	0	0	0	0	not_reported	0	1	0	0	0	not_reported	1	not_reported	not_reported	1	not_reported	1	1	not_reported	not_reported	not_reported	not_reported	1	0	not_reported	ABDOMINAL PAIN	32	Female
327	215	no	not_reported	negative	negative	clear	yellow	not_reported	small	small	negative	negative	6.0	negative	not_reported	1.029	not_reported	not_reported	not_reported	1	1	0	0	0	0	not_reported	1	not_reported	not_reported	0	0	0	1	not_reported	not_reported	1	not_reported	not_reported	1	not_reported	not_reported	not_reported	not_reported	not_reported	not_reported	not_reported	other	25	Female
328	216	yes	moderate	negative	large	not_clear	yellow	negative	negative	negative	large	negative	7.0	negative	small	1.005	negative	moderate	not_reported	0	1	0	0	0	0	not_reported	not_reported	1	1	not_reported	not_reported	not_reported	0	not_reported	not_reported	1	not_reported	1	1	not_reported	0	not_reported	not_reported	1	0	not_reported	FEVER	58	Male
329	217	no	few	negative	large	clear	yellow	small	negative	negative	small	negative	6.5	negative	moderate	1.017	not_reported	small	not_reported	1	1	0	0	0	0	not_reported	not_reported	not_reported	not_reported	1	1	not_reported	1	not_reported	not_reported	1	not_reported	not_reported	1	not_reported	not_reported	not_reported	0	0	0	not_reported	VAGINAL BLEEDING	28	Female
330	218	yes	few	negative	moderate	not_clear	yellow	small	negative	negative	large	negative	5.0	moderate	small	1.019	negative	moderate	not_reported	0	1	0	0	not_reported	0	not_reported	not_reported	1	0	not_reported	not_reported	not_reported	not_reported	not_reported	not_reported	1	not_reported	1	1	not_reported	not_reported	not_reported	not_reported	not_reported	not_reported	not_reported	other	89	Female
331	219	yes	few	negative	negative	clear	yellow	large	negative	moderate	small	negative	7.0	negative	small	1.015	negative	small	not_reported	0	1	0	0	0	0	not_reported	not_reported	not_reported	0	0	not_reported	not_reported	0	not_reported	0	1	not_reported	not_reported	1	not_reported	not_reported	not_reported	not_reported	not_reported	not_reported	not_reported	ABDOMINAL PAIN	37	Female
332	220	no	not_reported	negative	negative	clear	yellow	not_reported	negative	negative	negative	negative	6.5	negative	not_reported	1.022	not_reported	not_reported	not_reported	1	1	not_reported	0	not_reported	0	not_reported	not_reported	not_reported	not_reported	not_reported	not_reported	1	1	1	not_reported	1	not_reported	not_reported	1	not_reported	not_reported	not_reported	not_reported	not_reported	not_reported	not_reported	ABDOMINAL PAIN	58	Male
333	221	no	not_reported	negative	small	clear	yellow	not_reported	negative	negative	negative	negative	6.0	negative	small	1.027	not_reported	small	not_reported	0	1	0	not_reported	not_reported	not_reported	not_reported	not_reported	not_reported	not_reported	not_reported	not_reported	not_reported	not_reported	not_reported	not_reported	1	not_reported	not_reported	not_reported	not_reported	0	not_reported	not_reported	1	0	not_reported	DYSURIA	18	Male
334	222	no	few	negative	negative	not_clear	yellow	moderate	negative	negative	small	negative	6.0	negative	negative	1.023	not_reported	small	not_reported	0	1	0	not_reported	not_reported	not_reported	not_reported	not_reported	not_reported	not_reported	not_reported	not_reported	not_reported	not_reported	not_reported	not_reported	1	not_reported	not_reported	1	not_reported	0	1	1	0	0	not_reported	FEMALE GU PROBLEM	52	Female
335	223	no	few	negative	moderate	clear	yellow	small	negative	negative	negative	negative	6.5	negative	moderate	1.017	not_reported	small	not_reported	not_reported	1	not_reported	not_reported	not_reported	not_reported	not_reported	not_reported	not_reported	not_reported	not_reported	not_reported	not_reported	not_reported	1	not_reported	1	1	not_reported	not_reported	not_reported	not_reported	not_reported	not_reported	not_reported	not_reported	not_reported	ALTERED MENTAL STATUS	37	Male
336	224	no	not_reported	negative	negative	clear	yellow	not_reported	negative	negative	negative	negative	6.5	negative	not_reported	1.025	not_reported	not_reported	not_reported	1	1	0	0	0	0	not_reported	not_reported	not_reported	0	not_reported	not_reported	not_reported	0	not_reported	not_reported	1	not_reported	not_reported	1	not_reported	not_reported	not_reported	not_reported	0	0	not_reported	other	23	Male
337	225	no	few	not_reported	small	clear	yellow	small	negative	negative	negative	negative	6.0	negative	small	1.007	not_reported	small	not_reported	1	1	0	0	0	0	not_reported	0	0	0	0	0	0	1	not_reported	not_reported	1	not_reported	not_reported	1	not_reported	not_reported	not_reported	not_reported	0	0	not_reported	ABDOMINAL PAIN	73	Female
338	226	no	moderate	negative	moderate	not_clear	yellow	small	negative	negative	negative	negative	6.0	large	moderate	1.017	not_reported	moderate	0	0	1	0	0	not_reported	0	not_reported	1	0	0	not_reported	not_reported	0	1	not_reported	not_reported	1	not_reported	0	1	not_reported	1	not_reported	0	0	0	not_reported	FLANK PAIN	26	Male
339	227	no	not_reported	small	negative	clear	yellow	not_reported	negative	small	negative	negative	6.5	negative	not_reported	1.032	not_reported	not_reported	not_reported	1	1	0	0	0	0	not_reported	not_reported	not_reported	not_reported	0	0	0	1	not_reported	0	1	not_reported	0	1	not_reported	0	0	0	1	0	not_reported	other	35	Female
340	228	no	few	negative	moderate	clear	yellow	small	negative	negative	negative	negative	7.0	moderate	moderate	1.016	not_reported	small	not_reported	not_reported	1	not_reported	not_reported	not_reported	not_reported	not_reported	not_reported	1	not_reported	not_reported	not_reported	not_reported	not_reported	not_reported	not_reported	1	not_reported	not_reported	1	not_reported	0	not_reported	not_reported	not_reported	not_reported	not_reported	ABDOMINAL PAIN	45	Male
341	229	no	many	small	negative	not_clear	yellow	small	negative	moderate	small	negative	6.5	moderate	small	1.03	not_reported	moderate	not_reported	1	1	0	0	not_reported	0	not_reported	0	not_reported	0	not_reported	not_reported	not_reported	1	not_reported	not_reported	not_reported	not_reported	not_reported	not_reported	not_reported	not_reported	not_reported	not_reported	0	not_reported	not_reported	ABDOMINAL PAIN	26	Female
342	229	no	not_reported	negative	negative	clear	yellow	not_reported	large	small	negative	negative	6.0	negative	not_reported	1.039	not_reported	not_reported	not_reported	1	1	0	0	not_reported	0	not_reported	not_reported	1	0	not_reported	not_reported	not_reported	1	1	not_reported	1	not_reported	not_reported	1	not_reported	not_reported	not_reported	not_reported	0	not_reported	not_reported	ABDOMINAL PAIN	51	Female
343	230	no	many	negative	large	not_clear	yellow	small	negative	negative	small	negative	7.5	moderate	moderate	1.016	not_reported	large	1	1	1	0	0	not_reported	0	0	not_reported	1	1	not_reported	not_reported	not_reported	1	not_reported	not_reported	1	not_reported	not_reported	1	not_reported	1	not_reported	not_reported	not_reported	not_reported	not_reported	FLANK PAIN	48	Female
344	231	no	not_reported	negative	negative	clear	yellow	not_reported	negative	negative	negative	negative	6.0	negative	not_reported	1.012	not_reported	not_reported	not_reported	1	1	not_reported	1	not_reported	0	not_reported	not_reported	not_reported	0	not_reported	not_reported	not_reported	1	not_reported	not_reported	1	not_reported	not_reported	1	not_reported	not_reported	not_reported	not_reported	0	not_reported	not_reported	other	49	Male
345	232	no	not_reported	negative	negative	clear	yellow	not_reported	negative	negative	negative	negative	7.0	negative	not_reported	1.006	not_reported	not_reported	not_reported	1	1	0	0	0	0	not_reported	1	1	0	0	0	0	1	1	not_reported	1	not_reported	not_reported	1	not_reported	not_reported	not_reported	not_reported	0	0	not_reported	ABDOMINAL PAIN	77	Female
346	233	no	not_reported	negative	negative	clear	yellow	not_reported	negative	negative	negative	negative	6.0	negative	not_reported	1.015	not_reported	not_reported	not_reported	1	1	0	0	0	0	not_reported	0	not_reported	0	not_reported	0	not_reported	1	not_reported	not_reported	1	not_reported	not_reported	1	not_reported	not_reported	not_reported	not_reported	0	not_reported	not_reported	ABDOMINAL PAIN	46	Female
347	234	no	not_reported	negative	negative	clear	yellow	not_reported	negative	negative	negative	negative	6.0	negative	not_reported	1.015	not_reported	not_reported	not_reported	1	1	0	0	0	0	not_reported	0	not_reported	0	not_reported	0	not_reported	1	not_reported	not_reported	1	not_reported	not_reported	1	not_reported	not_reported	not_reported	not_reported	0	not_reported	not_reported	ABDOMINAL PAIN	46	Female
348	235	no	moderate	negative	small	clear	yellow	moderate	negative	negative	negative	negative	6.5	large	small	1.016	not_reported	small	not_reported	1	1	1	0	0	0	not_reported	not_reported	0	1	not_reported	not_reported	1	1	not_reported	not_reported	1	not_reported	not_reported	1	not_reported	not_reported	0	not_reported	0	0	not_reported	other	40	Female
349	236	no	few	negative	negative	clear	yellow	moderate	negative	negative	small	negative	7.5	negative	negative	1.006	not_reported	small	0	1	1	0	not_reported	not_reported	0	not_reported	1	1	1	0	0	1	1	not_reported	0	1	not_reported	1	1	not_reported	not_reported	0	0	0	not_reported	1	ABDOMINAL PAIN	34	Female
350	237	no	few	not_reported	moderate	clear	yellow	not_reported	negative	negative	negative	negative	6.0	moderate	moderate	1.03	not_reported	small	not_reported	0	1	0	0	0	0	not_reported	not_reported	not_reported	0	not_reported	not_reported	not_reported	not_reported	not_reported	not_reported	1	not_reported	not_reported	1	not_reported	1	0	0	0	0	not_reported	FLANK PAIN	62	Male
351	238	no	not_reported	negative	negative	clear	yellow	not_reported	negative	large	negative	negative	6.0	negative	not_reported	1.024	not_reported	not_reported	0	1	1	0	0	not_reported	0	not_reported	0	not_reported	not_reported	not_reported	not_reported	not_reported	1	not_reported	not_reported	1	not_reported	not_reported	1	not_reported	not_reported	not_reported	not_reported	not_reported	0	not_reported	ABDOMINAL PAIN	23	Female
352	238	no	few	negative	negative	not_clear	yellow	moderate	negative	negative	negative	negative	7.5	negative	negative	1.026	not_reported	small	not_reported	0	1	0	0	0	0	not_reported	not_reported	1	not_reported	1	0	not_reported	1	not_reported	1	1	not_reported	not_reported	1	not_reported	not_reported	not_reported	not_reported	0	0	not_reported	ABDOMINAL PAIN	25	Female
353	238	no	few	negative	moderate	clear	yellow	small	negative	negative	negative	negative	6.5	small	moderate	1.03	not_reported	small	0	1	1	0	0	not_reported	0	not_reported	not_reported	0	0	0	0	not_reported	1	not_reported	0	1	not_reported	not_reported	1	not_reported	0	not_reported	not_reported	not_reported	0	not_reported	ABDOMINAL PAIN	32	Female
354	239	no	not_reported	negative	large	not_clear	yellow	not_reported	negative	negative	small	negative	6.5	negative	moderate	1.017	not_reported	moderate	not_reported	0	1	0	0	0	0	not_reported	not_reported	not_reported	1	not_reported	not_reported	not_reported	not_reported	not_reported	not_reported	not_reported	not_reported	not_reported	not_reported	not_reported	not_reported	not_reported	not_reported	not_reported	not_reported	not_reported	FALL	91	Male
355	240	yes	many	negative	moderate	not_clear	yellow	small	negative	small	moderate	positive	5.0	small	moderate	1.021	negative	moderate	not_reported	1	1	not_reported	not_reported	not_reported	not_reported	not_reported	0	not_reported	0	not_reported	not_reported	not_reported	0	not_reported	not_reported	not_reported	not_reported	0	not_reported	not_reported	not_reported	not_reported	0	0	not_reported	not_reported	other	92	Female
356	241	yes	few	moderate	small	not_clear	yellow	small	negative	large	small	negative	5.5	small	small	1.025	negative	moderate	0	not_reported	1	not_reported	not_reported	not_reported	not_reported	not_reported	not_reported	not_reported	0	not_reported	not_reported	not_reported	0	1	not_reported	1	not_reported	not_reported	1	not_reported	not_reported	not_reported	not_reported	not_reported	not_reported	not_reported	EMESIS	64	Female
357	242	no	not_reported	negative	small	not_clear	yellow	moderate	negative	negative	small	negative	6.0	small	small	1.027	not_reported	small	0	1	1	0	0	not_reported	0	not_reported	not_reported	not_reported	0	0	0	not_reported	1	not_reported	not_reported	1	not_reported	not_reported	not_reported	not_reported	not_reported	not_reported	not_reported	not_reported	not_reported	not_reported	ABDOMINAL PAIN	82	Female
358	242	no	not_reported	negative	negative	clear	yellow	not_reported	negative	negative	negative	negative	6.5	negative	not_reported	1.013	not_reported	not_reported	not_reported	1	1	0	0	not_reported	0	not_reported	1	0	0	not_reported	not_reported	not_reported	1	not_reported	not_reported	1	not_reported	not_reported	1	not_reported	not_reported	not_reported	not_reported	0	0	not_reported	ABDOMINAL PAIN	68	Male
359	242	no	few	negative	small	clear	yellow	small	negative	negative	small	negative	7.0	small	small	1.014	not_reported	small	1	0	1	0	0	not_reported	not_reported	not_reported	not_reported	0	0	not_reported	not_reported	not_reported	0	not_reported	0	1	not_reported	0	1	not_reported	1	0	0	0	0	not_reported	FLANK PAIN	56	Female
360	243	yes	moderate	negative	small	not_clear	yellow	moderate	negative	negative	moderate	positive	5.5	small	small	1.021	negative	moderate	not_reported	0	1	0	0	not_reported	0	not_reported	0	0	0	not_reported	not_reported	not_reported	1	not_reported	not_reported	1	not_reported	not_reported	1	not_reported	not_reported	not_reported	not_reported	0	0	not_reported	ABDOMINAL PAIN	84	Male
361	244	no	not_reported	not_reported	large	not_clear	red	not_reported	small	negative	negative	negative	7.5	large	large	1.01	not_reported	small	not_reported	not_reported	1	not_reported	not_reported	not_reported	not_reported	not_reported	not_reported	not_reported	not_reported	not_reported	not_reported	not_reported	not_reported	not_reported	not_reported	1	not_reported	not_reported	not_reported	not_reported	not_reported	not_reported	not_reported	not_reported	1	not_reported	MALE GU PROBLEM	87	Male
362	245	no	not_reported	large	negative	not_clear	amber	not_reported	negative	negative	small	negative	7.0	negative	small	1.023	not_reported	small	not_reported	1	1	0	0	not_reported	0	not_reported	not_reported	not_reported	0	not_reported	not_reported	1	0	1	not_reported	1	not_reported	not_reported	1	not_reported	not_reported	not_reported	not_reported	not_reported	0	not_reported	SHORTNESS OF BREATH	44	Male
363	245	no	moderate	small	moderate	not_clear	yellow	moderate	negative	negative	negative	negative	6.0	small	small	1.036	not_reported	small	not_reported	1	1	not_reported	0	0	not_reported	not_reported	not_reported	not_reported	1	not_reported	1	not_reported	1	not_reported	not_reported	not_reported	not_reported	not_reported	1	not_reported	1	not_reported	not_reported	not_reported	1	not_reported	FEVER	43	Female
364	246	no	moderate	negative	large	not_clear	yellow	small	negative	negative	small	negative	6.0	small	moderate	1.016	not_reported	moderate	not_reported	1	not_reported	not_reported	not_reported	not_reported	not_reported	not_reported	not_reported	not_reported	not_reported	not_reported	not_reported	1	not_reported	not_reported	not_reported	not_reported	not_reported	not_reported	1	not_reported	0	not_reported	not_reported	not_reported	0	not_reported	other	66	Male
365	247	no	many	not_reported	negative	clear	yellow	moderate	negative	negative	small	negative	6.5	negative	negative	1.005	not_reported	moderate	not_reported	0	1	not_reported	not_reported	not_reported	not_reported	not_reported	not_reported	1	0	not_reported	not_reported	not_reported	not_reported	1	not_reported	1	not_reported	1	1	1	not_reported	not_reported	not_reported	not_reported	not_reported	not_reported	FATIGUE	48	Female
366	248	no	not_reported	negative	negative	clear	yellow	not_reported	small	negative	negative	negative	6.0	negative	not_reported	1.026	not_reported	not_reported	not_reported	not_reported	1	not_reported	not_reported	not_reported	not_reported	not_reported	not_reported	not_reported	not_reported	not_reported	not_reported	not_reported	not_reported	not_reported	not_reported	1	not_reported	1	1	not_reported	not_reported	not_reported	not_reported	not_reported	not_reported	1	other	40	Male
367	249	yes	not_reported	negative	moderate	not_clear	yellow	small	negative	negative	large	negative	6.5	negative	moderate	1.008	negative	large	not_reported	0	1	0	0	0	0	not_reported	not_reported	0	0	not_reported	not_reported	not_reported	1	not_reported	not_reported	1	not_reported	not_reported	1	not_reported	not_reported	not_reported	not_reported	1	not_reported	not_reported	FEMALE GU PROBLEM	56	Female
368	249	yes	not_reported	negative	negative	clear	yellow	small	negative	negative	small	negative	5.5	negative	negative	1.014	negative	small	not_reported	1	1	0	1	0	0	not_reported	0	1	0	0	0	0	1	not_reported	not_reported	1	not_reported	1	1	not_reported	not_reported	not_reported	not_reported	0	0	not_reported	ABDOMINAL PAIN	63	Female
369	249	no	not_reported	not_reported	negative	clear	yellow	not_reported	negative	negative	negative	negative	6.0	negative	not_reported	1.031	not_reported	not_reported	0	1	1	not_reported	0	1	0	0	0	not_reported	0	not_reported	not_reported	not_reported	1	not_reported	not_reported	1	not_reported	not_reported	1	not_reported	not_reported	not_reported	not_reported	not_reported	0	not_reported	ABDOMINAL PAIN	40	Female
370	250	no	few	small	negative	not_clear	yellow	large	negative	large	negative	negative	6.0	small	small	1.034	not_reported	small	not_reported	1	1	0	0	0	0	not_reported	0	1	not_reported	0	0	not_reported	1	not_reported	not_reported	1	not_reported	not_reported	1	not_reported	not_reported	not_reported	not_reported	0	0	not_reported	other	23	Female
371	251	no	not_reported	not_reported	negative	clear	yellow	not_reported	negative	negative	negative	negative	6.0	negative	not_reported	1.01	not_reported	not_reported	not_reported	0	1	not_reported	0	not_reported	0	not_reported	1	1	0	not_reported	not_reported	not_reported	0	1	not_reported	1	not_reported	0	1	not_reported	not_reported	not_reported	not_reported	not_reported	not_reported	not_reported	other	76	Female
372	252	no	few	negative	negative	clear	amber	not_reported	negative	negative	negative	negative	5.0	moderate	small	1.011	not_reported	small	not_reported	0	1	0	0	0	0	not_reported	not_reported	1	1	not_reported	not_reported	not_reported	not_reported	not_reported	not_reported	1	not_reported	0	not_reported	not_reported	0	not_reported	not_reported	1	0	not_reported	FATIGUE	87	Male
373	253	no	not_reported	negative	negative	clear	yellow	not_reported	negative	negative	negative	negative	7.0	negative	not_reported	1.02	not_reported	not_reported	not_reported	not_reported	1	not_reported	not_reported	not_reported	not_reported	not_reported	not_reported	1	1	not_reported	not_reported	not_reported	0	not_reported	not_reported	1	not_reported	not_reported	1	not_reported	not_reported	not_reported	0	0	0	not_reported	FEVER	84	Female
374	254	no	not_reported	negative	negative	clear	yellow	not_reported	negative	negative	negative	negative	6.5	negative	not_reported	1.02	not_reported	not_reported	not_reported	0	not_reported	1	0	0	0	not_reported	not_reported	not_reported	0	not_reported	not_reported	not_reported	1	not_reported	not_reported	1	not_reported	not_reported	1	not_reported	not_reported	not_reported	not_reported	1	not_reported	not_reported	ABDOMINAL PAIN	85	Female
375	254	no	few	negative	negative	not_clear	yellow	small	negative	negative	small	negative	6.5	negative	small	1.017	not_reported	moderate	not_reported	not_reported	1	0	0	not_reported	0	not_reported	not_reported	not_reported	0	not_reported	not_reported	not_reported	not_reported	1	not_reported	1	0	not_reported	not_reported	not_reported	not_reported	not_reported	not_reported	not_reported	not_reported	not_reported	DIZZINESS	94	Female
376	255	no	few	negative	negative	not_clear	yellow	small	negative	negative	negative	negative	6.0	negative	small	1.024	not_reported	small	not_reported	not_reported	1	0	0	0	0	0	1	not_reported	0	not_reported	not_reported	0	1	not_reported	not_reported	1	not_reported	0	1	0	not_reported	not_reported	not_reported	0	0	not_reported	ABDOMINAL PAIN	60	Female
377	255	no	not_reported	negative	large	clear	yellow	small	negative	negative	negative	negative	7.0	negative	moderate	1.019	not_reported	small	0	1	1	not_reported	not_reported	not_reported	0	not_reported	not_reported	0	0	0	0	not_reported	0	not_reported	not_reported	not_reported	not_reported	not_reported	not_reported	not_reported	1	not_reported	1	0	0	0	FLANK PAIN	22	Female
378	256	no	not_reported	negative	negative	clear	yellow	not_reported	negative	small	negative	negative	6.5	negative	not_reported	1.016	not_reported	not_reported	not_reported	1	1	1	0	0	0	0	0	0	1	0	0	not_reported	1	not_reported	1	1	not_reported	not_reported	1	not_reported	not_reported	not_reported	0	0	0	not_reported	other	53	Female
379	256	no	not_reported	not_reported	negative	clear	yellow	not_reported	negative	negative	negative	negative	6.0	negative	not_reported	1.018	not_reported	not_reported	not_reported	1	not_reported	not_reported	1	not_reported	1	not_reported	not_reported	not_reported	1	not_reported	not_reported	not_reported	1	not_reported	not_reported	1	not_reported	not_reported	1	not_reported	not_reported	not_reported	not_reported	not_reported	not_reported	not_reported	ABDOMINAL PAIN	52	Male
380	257	no	not_reported	not_reported	negative	clear	yellow	not_reported	negative	negative	negative	negative	6.0	negative	not_reported	1.018	not_reported	not_reported	not_reported	1	not_reported	not_reported	1	not_reported	1	not_reported	not_reported	not_reported	1	not_reported	not_reported	not_reported	1	not_reported	not_reported	1	not_reported	not_reported	1	not_reported	not_reported	not_reported	not_reported	not_reported	not_reported	not_reported	ABDOMINAL PAIN	52	Male
381	258	no	not_reported	negative	negative	clear	yellow	not_reported	negative	negative	negative	negative	7.5	negative	not_reported	1.018	not_reported	not_reported	not_reported	0	1	0	0	0	0	not_reported	not_reported	1	not_reported	not_reported	not_reported	not_reported	not_reported	not_reported	not_reported	not_reported	not_reported	not_reported	not_reported	not_reported	not_reported	not_reported	not_reported	not_reported	not_reported	not_reported	other	33	Female
382	259	no	not_reported	negative	negative	clear	yellow	not_reported	negative	negative	negative	negative	6.0	negative	not_reported	1.028	not_reported	not_reported	not_reported	0	1	0	0	0	0	not_reported	1	not_reported	0	0	0	not_reported	1	not_reported	not_reported	1	not_reported	not_reported	1	not_reported	not_reported	not_reported	not_reported	not_reported	0	not_reported	ABDOMINAL PAIN	23	Female
383	260	no	moderate	negative	small	not_clear	yellow	small	negative	negative	negative	negative	7.5	negative	small	1.02	not_reported	small	0	1	1	not_reported	0	0	0	not_reported	0	1	0	0	0	not_reported	1	not_reported	not_reported	1	not_reported	not_reported	1	not_reported	0	not_reported	not_reported	0	0	not_reported	ABDOMINAL PAIN	33	Female
384	261	no	moderate	not_reported	other	clear	yellow	moderate	negative	small	negative	negative	6.0	negative	moderate	1.023	not_reported	small	not_reported	1	1	not_reported	0	not_reported	0	not_reported	not_reported	not_reported	0	not_reported	not_reported	not_reported	1	1	not_reported	1	not_reported	not_reported	1	not_reported	not_reported	not_reported	not_reported	not_reported	not_reported	not_reported	EMESIS	28	Female
385	262	no	few	not_reported	negative	clear	yellow	small	negative	negative	negative	negative	7.0	small	small	1.019	not_reported	small	not_reported	1	1	not_reported	not_reported	not_reported	0	not_reported	1	not_reported	1	not_reported	not_reported	not_reported	1	not_reported	not_reported	1	1	not_reported	not_reported	not_reported	0	not_reported	not_reported	not_reported	0	not_reported	NEUROLOGIC PROBLEM	80	Female
386	263	no	few	negative	large	clear	red	small	negative	negative	negative	negative	6.0	moderate	moderate	1.021	not_reported	small	not_reported	0	1	0	0	not_reported	0	not_reported	not_reported	not_reported	0	1	0	0	0	not_reported	0	1	not_reported	not_reported	1	not_reported	1	0	not_reported	0	1	0	FLANK PAIN	46	Female
387	264	no	few	negative	large	clear	red	small	negative	negative	negative	negative	6.0	moderate	moderate	1.021	not_reported	small	not_reported	0	1	0	0	not_reported	0	not_reported	not_reported	not_reported	0	1	0	0	0	not_reported	0	1	not_reported	not_reported	1	not_reported	1	0	not_reported	0	1	0	FLANK PAIN	46	Female
388	265	no	few	negative	large	clear	red	small	negative	negative	negative	negative	6.0	moderate	moderate	1.021	not_reported	small	not_reported	0	1	0	0	not_reported	0	not_reported	not_reported	not_reported	0	1	0	0	0	not_reported	0	1	not_reported	not_reported	1	not_reported	1	0	not_reported	0	1	0	FLANK PAIN	46	Female
389	265	no	few	negative	large	clear	yellow	small	negative	negative	negative	negative	6.0	negative	moderate	1.023	not_reported	small	not_reported	0	1	not_reported	not_reported	not_reported	not_reported	not_reported	not_reported	0	0	not_reported	not_reported	not_reported	0	1	not_reported	1	not_reported	0	1	0	not_reported	not_reported	not_reported	not_reported	not_reported	not_reported	other	48	Female
390	266	no	few	negative	small	clear	yellow	not_reported	negative	negative	negative	negative	7.0	large	small	1.014	not_reported	small	not_reported	0	1	0	not_reported	not_reported	not_reported	not_reported	not_reported	1	0	not_reported	not_reported	not_reported	0	1	not_reported	1	not_reported	not_reported	1	not_reported	not_reported	not_reported	0	0	not_reported	not_reported	SHORTNESS OF BREATH	67	Female
391	267	no	not_reported	negative	negative	clear	yellow	not_reported	negative	negative	negative	negative	6.0	negative	not_reported	1.014	not_reported	not_reported	not_reported	0	1	0	0	0	0	not_reported	not_reported	1	0	not_reported	not_reported	not_reported	not_reported	not_reported	not_reported	1	0	0	1	not_reported	not_reported	not_reported	not_reported	1	not_reported	not_reported	FATIGUE	45	Male
392	267	no	not_reported	negative	negative	clear	yellow	not_reported	large	negative	negative	negative	6.0	negative	not_reported	1.035	not_reported	not_reported	not_reported	0	1	0	not_reported	not_reported	not_reported	not_reported	not_reported	0	0	not_reported	not_reported	0	0	not_reported	not_reported	1	0	0	1	not_reported	not_reported	not_reported	0	0	not_reported	not_reported	other	25	Female
393	268	no	not_reported	negative	negative	clear	yellow	not_reported	negative	negative	negative	negative	6.0	negative	not_reported	1.018	not_reported	not_reported	not_reported	1	1	0	0	not_reported	0	not_reported	not_reported	1	1	not_reported	not_reported	not_reported	1	not_reported	not_reported	1	0	not_reported	1	not_reported	not_reported	not_reported	not_reported	0	not_reported	not_reported	ABDOMINAL PAIN	56	Male
394	269	no	not_reported	negative	negative	clear	yellow	not_reported	negative	negative	negative	negative	6.0	small	small	1.024	not_reported	small	not_reported	0	1	0	not_reported	not_reported	not_reported	not_reported	not_reported	not_reported	1	not_reported	not_reported	0	1	not_reported	not_reported	1	not_reported	not_reported	1	not_reported	not_reported	not_reported	not_reported	not_reported	0	not_reported	ABDOMINAL PAIN	83	Male
395	270	no	moderate	negative	negative	clear	yellow	small	negative	negative	small	negative	7.0	negative	small	1.009	negative	small	0	1	1	0	0	0	0	not_reported	not_reported	0	0	not_reported	not_reported	not_reported	1	1	not_reported	1	not_reported	not_reported	1	not_reported	not_reported	not_reported	not_reported	not_reported	not_reported	not_reported	ABDOMINAL PAIN	33	Female
396	271	no	not_reported	not_reported	negative	clear	yellow	not_reported	negative	negative	negative	negative	5.5	negative	not_reported	1.02	not_reported	not_reported	not_reported	0	1	not_reported	not_reported	not_reported	0	not_reported	not_reported	1	1	not_reported	not_reported	not_reported	not_reported	not_reported	not_reported	1	not_reported	not_reported	1	not_reported	not_reported	not_reported	not_reported	0	not_reported	not_reported	SHORTNESS OF BREATH	72	Female
397	272	no	few	small	small	clear	yellow	not_reported	negative	negative	negative	negative	7.0	large	small	1.019	not_reported	small	0	1	1	not_reported	not_reported	not_reported	not_reported	not_reported	0	0	1	not_reported	not_reported	0	1	1	not_reported	1	not_reported	1	not_reported	0	not_reported	not_reported	not_reported	0	0	not_reported	FATIGUE	79	Male
398	273	no	few	negative	negative	not_clear	yellow	moderate	negative	negative	negative	negative	6.5	negative	negative	1.03	not_reported	small	not_reported	1	1	not_reported	not_reported	not_reported	not_reported	not_reported	1	not_reported	0	not_reported	not_reported	not_reported	1	not_reported	0	1	not_reported	not_reported	1	not_reported	not_reported	not_reported	not_reported	0	not_reported	not_reported	BACK PAIN	32	Female
399	274	no	not_reported	negative	negative	not_clear	yellow	moderate	negative	negative	negative	negative	6.0	negative	negative	1.03	not_reported	small	not_reported	1	not_reported	not_reported	not_reported	not_reported	not_reported	not_reported	0	not_reported	not_reported	not_reported	1	not_reported	1	not_reported	not_reported	1	not_reported	not_reported	1	not_reported	0	not_reported	0	0	not_reported	not_reported	other	43	Female
400	275	no	few	small	negative	not_clear	yellow	not_reported	negative	negative	negative	negative	5.5	small	small	1.023	not_reported	small	not_reported	not_reported	1	not_reported	not_reported	not_reported	not_reported	not_reported	not_reported	1	not_reported	not_reported	not_reported	not_reported	0	1	not_reported	1	1	not_reported	1	not_reported	not_reported	not_reported	not_reported	not_reported	not_reported	not_reported	FATIGUE	74	Female
401	275	no	few	negative	large	not_clear	yellow	moderate	negative	negative	small	negative	7.0	negative	moderate	1.012	not_reported	small	0	1	1	0	0	not_reported	0	0	0	not_reported	0	not_reported	0	not_reported	1	not_reported	not_reported	1	not_reported	not_reported	1	not_reported	not_reported	not_reported	not_reported	not_reported	not_reported	not_reported	ABDOMINAL PAIN	19	Female
402	276	no	few	negative	negative	clear	yellow	small	negative	large	small	negative	7.0	negative	negative	1.017	not_reported	small	not_reported	not_reported	1	not_reported	not_reported	not_reported	not_reported	not_reported	not_reported	not_reported	0	not_reported	not_reported	0	0	not_reported	not_reported	not_reported	0	0	1	not_reported	0	not_reported	not_reported	0	not_reported	not_reported	DIZZINESS	66	Female
403	277	no	many	negative	large	not_clear	yellow	large	negative	large	small	negative	6.0	negative	small	1.026	not_reported	moderate	0	1	1	0	0	0	0	0	not_reported	not_reported	not_reported	1	not_reported	0	1	not_reported	1	1	not_reported	not_reported	1	not_reported	not_reported	not_reported	not_reported	not_reported	not_reported	not_reported	VAGINAL BLEEDING	29	Female
404	278	no	few	negative	negative	not_clear	yellow	moderate	negative	negative	small	negative	7.0	negative	small	1.028	not_reported	moderate	not_reported	1	1	1	1	0	0	not_reported	1	0	0	0	0	1	1	1	not_reported	1	not_reported	not_reported	1	not_reported	not_reported	not_reported	not_reported	0	not_reported	not_reported	ABDOMINAL PAIN	33	Female
405	279	no	few	negative	large	clear	yellow	not_reported	negative	small	negative	negative	6.0	negative	small	1.025	not_reported	moderate	not_reported	1	1	not_reported	0	not_reported	0	not_reported	not_reported	not_reported	0	not_reported	not_reported	not_reported	1	not_reported	not_reported	1	not_reported	not_reported	1	not_reported	not_reported	not_reported	not_reported	not_reported	not_reported	not_reported	ABDOMINAL PAIN	19	Female
406	280	no	few	negative	small	clear	yellow	small	negative	large	negative	negative	6.0	negative	small	1.013	not_reported	small	not_reported	1	not_reported	1	1	not_reported	not_reported	not_reported	not_reported	not_reported	1	not_reported	not_reported	not_reported	1	1	not_reported	not_reported	not_reported	not_reported	1	not_reported	not_reported	not_reported	not_reported	not_reported	not_reported	not_reported	not_reported	55	not_reported
407	280	yes	not_reported	negative	negative	not_clear	yellow	moderate	negative	small	small	negative	7.5	small	not_reported	1.022	negative	moderate	not_reported	1	1	0	1	0	0	0	1	1	0	not_reported	not_reported	not_reported	1	not_reported	not_reported	1	not_reported	0	1	not_reported	not_reported	not_reported	not_reported	0	0	not_reported	ABDOMINAL PAIN	69	Female
408	280	no	not_reported	negative	negative	clear	yellow	not_reported	negative	negative	negative	negative	6.0	negative	not_reported	1.009	not_reported	not_reported	not_reported	1	1	0	0	not_reported	0	not_reported	1	1	0	0	0	0	1	not_reported	not_reported	1	not_reported	not_reported	1	not_reported	0	not_reported	0	0	0	not_reported	ABDOMINAL PAIN	41	Female
409	281	yes	few	moderate	large	not_clear	amber	small	negative	small	large	negative	6.0	moderate	large	1.021	negative	large	not_reported	1	1	not_reported	not_reported	not_reported	not_reported	not_reported	not_reported	not_reported	not_reported	not_reported	not_reported	not_reported	not_reported	not_reported	not_reported	1	not_reported	not_reported	1	not_reported	0	not_reported	not_reported	1	not_reported	not_reported	DYSURIA	50	Female
410	282	no	few	negative	moderate	not_clear	yellow	small	negative	negative	small	negative	6.0	small	small	1.025	not_reported	moderate	not_reported	not_reported	1	0	not_reported	not_reported	not_reported	not_reported	0	not_reported	1	not_reported	0	not_reported	1	not_reported	not_reported	1	not_reported	not_reported	1	not_reported	1	not_reported	not_reported	0	0	1	not_reported	55	not_reported
411	283	no	few	negative	negative	clear	yellow	small	negative	negative	small	negative	6.0	negative	small	1.022	not_reported	small	not_reported	1	1	0	0	0	0	not_reported	not_reported	0	0	not_reported	not_reported	0	1	not_reported	not_reported	1	0	0	1	0	not_reported	not_reported	not_reported	0	0	not_reported	CHEST PAIN	61	Female
412	284	no	many	not_reported	negative	not_clear	yellow	moderate	negative	negative	small	negative	6.0	negative	small	1.01	not_reported	moderate	0	1	1	not_reported	0	not_reported	0	0	not_reported	not_reported	not_reported	not_reported	not_reported	not_reported	1	1	not_reported	1	not_reported	not_reported	1	not_reported	not_reported	not_reported	not_reported	0	not_reported	not_reported	ABDOMINAL PAIN	19	Female
413	285	no	few	negative	small	clear	yellow	small	negative	negative	negative	negative	6.0	small	small	1.015	not_reported	small	0	0	1	1	0	0	0	0	1	0	0	0	0	0	0	not_reported	0	1	0	0	not_reported	0	1	0	0	1	0	1	CHEST PAIN	92	Female
414	286	no	few	negative	moderate	not_clear	yellow	moderate	negative	negative	negative	negative	6.0	negative	moderate	1.018	not_reported	negative	not_reported	1	1	0	0	0	0	not_reported	0	0	0	1	0	0	1	not_reported	1	1	not_reported	not_reported	1	not_reported	0	0	0	0	0	not_reported	ABDOMINAL PAIN	36	Female
415	287	no	few	negative	negative	not_clear	yellow	moderate	negative	negative	negative	negative	7.5	negative	small	1.027	not_reported	small	not_reported	not_reported	1	0	0	0	0	not_reported	0	1	0	0	0	0	1	not_reported	0	1	not_reported	1	1	0	not_reported	not_reported	not_reported	0	0	not_reported	ABDOMINAL PAIN	24	Female
416	288	no	not_reported	negative	negative	clear	yellow	not_reported	negative	negative	negative	negative	6.0	negative	not_reported	1.028	not_reported	not_reported	not_reported	1	1	0	0	0	0	not_reported	0	0	0	not_reported	not_reported	0	1	not_reported	not_reported	1	not_reported	0	1	not_reported	0	0	0	0	0	not_reported	not_reported	55	not_reported
417	289	yes	not_reported	negative	large	not_clear	yellow	small	small	negative	small	negative	5.0	small	moderate	1.028	negative	small	0	1	1	not_reported	not_reported	not_reported	not_reported	not_reported	0	not_reported	0	not_reported	not_reported	not_reported	1	not_reported	not_reported	1	not_reported	not_reported	1	not_reported	not_reported	not_reported	not_reported	0	0	not_reported	ABDOMINAL PAIN	60	Female
418	290	yes	marked	negative	small	not_clear	yellow	moderate	negative	negative	negative	positive	6.0	small	small	1.02	negative	small	0	1	1	not_reported	not_reported	not_reported	not_reported	not_reported	0	not_reported	0	0	not_reported	not_reported	1	not_reported	not_reported	1	not_reported	not_reported	not_reported	not_reported	not_reported	not_reported	not_reported	0	not_reported	not_reported	other	88	Female
419	291	no	not_reported	negative	negative	clear	yellow	not_reported	negative	negative	negative	negative	6.0	negative	not_reported	1.024	not_reported	not_reported	not_reported	0	1	0	0	not_reported	0	not_reported	1	not_reported	0	not_reported	not_reported	0	0	not_reported	not_reported	1	not_reported	not_reported	1	not_reported	1	not_reported	not_reported	1	1	not_reported	other	45	Male
420	292	no	not_reported	negative	negative	clear	yellow	not_reported	negative	negative	negative	negative	6.0	negative	not_reported	1.022	not_reported	not_reported	0	1	1	0	0	0	0	1	not_reported	0	0	not_reported	not_reported	0	1	1	not_reported	1	not_reported	not_reported	1	not_reported	not_reported	not_reported	not_reported	not_reported	not_reported	not_reported	SHORTNESS OF BREATH	34	Male
421	293	yes	moderate	negative	small	not_clear	yellow	small	negative	negative	moderate	negative	5.0	negative	small	1.01	negative	moderate	not_reported	1	1	0	0	not_reported	0	not_reported	not_reported	not_reported	1	not_reported	not_reported	not_reported	1	not_reported	not_reported	1	not_reported	not_reported	not_reported	not_reported	not_reported	not_reported	not_reported	not_reported	not_reported	not_reported	EMESIS	92	Male
422	293	no	few	negative	small	clear	yellow	small	negative	negative	negative	negative	7.0	small	small	1.013	not_reported	small	not_reported	0	1	not_reported	0	not_reported	0	not_reported	0	1	1	not_reported	not_reported	0	0	not_reported	not_reported	1	not_reported	1	1	not_reported	0	0	not_reported	0	not_reported	not_reported	FATIGUE	75	Male
423	294	no	not_reported	not_reported	negative	clear	yellow	not_reported	negative	negative	negative	negative	7.0	negative	not_reported	1.009	not_reported	not_reported	not_reported	0	1	not_reported	not_reported	0	not_reported	not_reported	not_reported	0	0	not_reported	not_reported	not_reported	not_reported	not_reported	not_reported	1	1	not_reported	1	1	not_reported	not_reported	not_reported	not_reported	not_reported	not_reported	ALTERED MENTAL STATUS	84	Female
424	295	no	not_reported	negative	negative	clear	yellow	not_reported	negative	negative	negative	negative	6.5	negative	not_reported	1.013	not_reported	not_reported	not_reported	not_reported	1	not_reported	not_reported	not_reported	not_reported	not_reported	not_reported	not_reported	1	not_reported	not_reported	not_reported	not_reported	not_reported	not_reported	1	0	1	1	not_reported	not_reported	not_reported	not_reported	not_reported	not_reported	not_reported	DIZZINESS	58	Female
425	296	no	many	small	moderate	not_clear	yellow	small	negative	negative	small	negative	5.5	negative	small	1.018	not_reported	large	not_reported	not_reported	1	not_reported	not_reported	not_reported	not_reported	not_reported	not_reported	not_reported	0	not_reported	not_reported	not_reported	0	not_reported	not_reported	1	not_reported	not_reported	1	not_reported	not_reported	not_reported	0	not_reported	not_reported	not_reported	URINARY TRACT INFECTION	75	Female
426	296	yes	few	small	negative	not_clear	orange	large	negative	small	large	positive	5.0	negative	moderate	1.023	negative	moderate	1	0	1	not_reported	not_reported	not_reported	not_reported	not_reported	not_reported	not_reported	not_reported	not_reported	not_reported	not_reported	not_reported	not_reported	not_reported	1	not_reported	not_reported	1	not_reported	1	not_reported	not_reported	1	1	not_reported	FEMALE GU PROBLEM	33	Female
427	296	no	few	negative	small	clear	yellow	small	large	small	negative	negative	6.0	small	small	1.029	not_reported	small	not_reported	0	1	0	0	not_reported	0	not_reported	not_reported	1	1	not_reported	not_reported	not_reported	0	1	not_reported	1	not_reported	not_reported	1	not_reported	not_reported	not_reported	not_reported	not_reported	not_reported	not_reported	other	62	Male
428	296	no	not_reported	negative	negative	clear	yellow	not_reported	negative	negative	negative	negative	6.5	negative	not_reported	1.011	not_reported	not_reported	0	0	1	0	0	0	0	0	0	0	0	not_reported	not_reported	0	1	1	not_reported	1	not_reported	not_reported	1	not_reported	not_reported	not_reported	not_reported	0	0	not_reported	ABDOMINAL PAIN	20	Male
429	296	yes	moderate	negative	negative	not_clear	yellow	not_reported	negative	negative	negative	positive	7.0	negative	small	1.014	negative	small	0	1	1	0	0	0	0	not_reported	1	0	0	not_reported	not_reported	not_reported	1	1	not_reported	1	not_reported	0	1	not_reported	not_reported	not_reported	not_reported	not_reported	not_reported	not_reported	CHEST PAIN	20	Female
430	297	no	not_reported	negative	negative	clear	yellow	not_reported	negative	negative	negative	negative	7.5	negative	not_reported	1.021	not_reported	not_reported	not_reported	1	1	0	not_reported	not_reported	not_reported	not_reported	not_reported	not_reported	0	0	0	0	1	not_reported	1	1	not_reported	0	1	not_reported	0	not_reported	0	0	0	0	ABDOMINAL PAIN	40	Female
431	297	no	not_reported	negative	negative	clear	yellow	not_reported	negative	negative	negative	negative	7.5	negative	not_reported	1.021	not_reported	not_reported	not_reported	1	1	0	not_reported	not_reported	not_reported	not_reported	not_reported	not_reported	0	0	0	0	1	not_reported	1	1	not_reported	0	1	not_reported	0	not_reported	0	0	0	0	ABDOMINAL PAIN	40	Female
432	298	yes	moderate	negative	large	not_clear	yellow	not_reported	negative	negative	moderate	positive	5.5	negative	small	1.012	negative	moderate	0	1	1	not_reported	not_reported	not_reported	not_reported	not_reported	not_reported	0	0	not_reported	not_reported	1	1	not_reported	not_reported	1	not_reported	not_reported	1	not_reported	not_reported	not_reported	not_reported	not_reported	not_reported	not_reported	other	63	Male
433	299	yes	many	negative	negative	not_clear	yellow	not_reported	negative	negative	large	negative	6.5	negative	not_reported	1.017	negative	moderate	0	1	1	not_reported	0	not_reported	0	0	not_reported	0	0	not_reported	not_reported	0	1	not_reported	0	1	not_reported	not_reported	1	not_reported	0	not_reported	1	1	not_reported	not_reported	ABDOMINAL PAIN	90	Female
434	300	no	few	negative	moderate	clear	yellow	small	negative	negative	small	negative	6.0	small	moderate	1.015	not_reported	small	not_reported	0	1	1	0	0	0	not_reported	0	1	not_reported	not_reported	not_reported	0	0	not_reported	not_reported	1	not_reported	not_reported	1	1	not_reported	not_reported	not_reported	0	0	not_reported	SHORTNESS OF BREATH	76	Female
435	301	no	few	not_reported	large	not_clear	red	small	negative	negative	small	negative	6.0	moderate	large	1.016	not_reported	moderate	not_reported	0	1	not_reported	0	not_reported	not_reported	not_reported	not_reported	not_reported	not_reported	not_reported	not_reported	not_reported	not_reported	not_reported	not_reported	1	not_reported	not_reported	1	not_reported	1	not_reported	not_reported	1	1	not_reported	DYSURIA	36	Female
436	302	no	few	negative	negative	not_clear	yellow	small	negative	negative	negative	negative	7.0	negative	small	1.019	not_reported	negative	not_reported	0	not_reported	0	0	0	0	not_reported	not_reported	1	1	not_reported	not_reported	not_reported	0	not_reported	not_reported	1	not_reported	0	1	not_reported	not_reported	not_reported	not_reported	0	0	not_reported	SHORTNESS OF BREATH	70	Female
437	303	yes	few	negative	negative	not_clear	yellow	large	negative	negative	moderate	negative	6.0	negative	small	1.025	negative	moderate	not_reported	0	1	0	0	0	0	not_reported	1	0	0	0	0	0	1	not_reported	not_reported	1	not_reported	0	1	not_reported	1	not_reported	0	0	0	not_reported	ABDOMINAL PAIN	72	Female
438	304	no	few	negative	negative	clear	yellow	small	negative	negative	small	negative	6.5	small	small	1.018	not_reported	small	not_reported	0	1	0	not_reported	not_reported	not_reported	not_reported	not_reported	1	1	not_reported	not_reported	not_reported	0	not_reported	not_reported	1	0	not_reported	1	not_reported	0	0	not_reported	0	0	not_reported	other	70	Male
439	305	no	many	negative	small	not_clear	yellow	large	negative	negative	small	negative	6.5	small	small	1.019	not_reported	moderate	not_reported	0	1	not_reported	not_reported	not_reported	not_reported	not_reported	not_reported	not_reported	not_reported	not_reported	not_reported	not_reported	not_reported	1	not_reported	1	0	1	1	not_reported	not_reported	not_reported	not_reported	not_reported	not_reported	not_reported	FATIGUE	71	Female
440	306	no	few	negative	small	clear	yellow	large	negative	small	negative	negative	8.5	small	moderate	1.02	not_reported	small	not_reported	1	1	0	0	0	0	not_reported	1	not_reported	0	0	0	0	1	not_reported	1	1	not_reported	0	1	not_reported	1	0	not_reported	0	0	not_reported	ABDOMINAL PAIN	35	Female
441	307	no	not_reported	small	large	not_clear	yellow	small	negative	small	moderate	negative	5.5	small	moderate	1.022	negative	moderate	not_reported	1	1	1	0	0	0	not_reported	0	1	0	0	0	1	1	not_reported	0	1	not_reported	1	1	not_reported	not_reported	not_reported	not_reported	0	0	not_reported	ABDOMINAL PAIN	64	Female
442	308	no	not_reported	negative	small	clear	yellow	small	negative	negative	negative	negative	6.0	negative	small	1.026	not_reported	negative	not_reported	not_reported	not_reported	not_reported	not_reported	not_reported	not_reported	not_reported	not_reported	not_reported	not_reported	not_reported	not_reported	not_reported	0	not_reported	not_reported	not_reported	not_reported	not_reported	not_reported	not_reported	not_reported	not_reported	not_reported	1	not_reported	not_reported	MALE GU PROBLEM	28	Male
443	309	no	not_reported	negative	negative	clear	yellow	not_reported	negative	negative	negative	negative	6.5	negative	not_reported	1.013	not_reported	not_reported	not_reported	0	1	0	not_reported	not_reported	0	not_reported	not_reported	not_reported	0	not_reported	not_reported	not_reported	0	not_reported	0	1	not_reported	not_reported	1	not_reported	1	not_reported	not_reported	0	0	not_reported	FLANK PAIN	31	Female
444	310	no	not_reported	negative	negative	clear	yellow	not_reported	negative	negative	negative	negative	6.5	negative	not_reported	1.013	not_reported	not_reported	not_reported	0	1	0	not_reported	not_reported	0	not_reported	not_reported	not_reported	0	not_reported	not_reported	not_reported	0	not_reported	0	1	not_reported	not_reported	1	not_reported	1	not_reported	not_reported	0	0	not_reported	FLANK PAIN	31	Female
445	311	no	few	negative	negative	not_clear	yellow	moderate	negative	negative	negative	negative	6.0	moderate	negative	1.028	not_reported	negative	not_reported	0	1	0	not_reported	not_reported	0	not_reported	not_reported	1	not_reported	not_reported	not_reported	not_reported	0	not_reported	not_reported	1	not_reported	not_reported	1	not_reported	not_reported	not_reported	not_reported	0	0	not_reported	other	41	Female
446	311	yes	not_reported	negative	small	clear	yellow	large	negative	negative	negative	negative	7.5	large	negative	1.017	negative	moderate	0	1	1	not_reported	not_reported	not_reported	not_reported	not_reported	0	not_reported	0	not_reported	not_reported	not_reported	1	1	not_reported	1	not_reported	not_reported	1	not_reported	not_reported	not_reported	not_reported	0	0	not_reported	ABDOMINAL PAIN	80	Female
447	311	no	moderate	negative	small	not_clear	amber	large	small	negative	small	positive	5.5	small	small	1.022	not_reported	large	not_reported	0	not_reported	0	0	not_reported	0	not_reported	0	0	0	0	0	0	0	not_reported	0	1	not_reported	not_reported	1	0	0	0	0	1	0	not_reported	DYSURIA	43	Female
448	311	no	few	negative	small	not_clear	yellow	small	small	negative	negative	negative	6.0	large	small	1.021	not_reported	small	not_reported	1	1	not_reported	not_reported	not_reported	not_reported	not_reported	not_reported	not_reported	not_reported	not_reported	not_reported	not_reported	1	1	not_reported	1	not_reported	not_reported	1	not_reported	not_reported	not_reported	not_reported	not_reported	not_reported	not_reported	EMESIS	40	Female
449	312	no	many	not_reported	large	not_clear	yellow	not_reported	negative	negative	small	negative	6.0	small	large	1.022	not_reported	large	0	1	1	not_reported	0	not_reported	0	0	not_reported	not_reported	not_reported	not_reported	not_reported	not_reported	not_reported	not_reported	not_reported	1	not_reported	not_reported	1	not_reported	not_reported	not_reported	not_reported	1	not_reported	1	DYSURIA	30	Female
450	312	no	not_reported	negative	negative	clear	yellow	not_reported	negative	negative	negative	negative	7.5	negative	not_reported	1.012	not_reported	not_reported	not_reported	0	1	0	0	0	0	not_reported	0	not_reported	0	not_reported	not_reported	0	0	1	not_reported	1	not_reported	0	1	0	not_reported	not_reported	not_reported	not_reported	not_reported	not_reported	DIZZINESS	56	Female
451	313	no	many	negative	moderate	not_clear	yellow	small	large	negative	small	negative	5.5	small	small	1.035	not_reported	large	not_reported	not_reported	not_reported	not_reported	not_reported	not_reported	not_reported	not_reported	not_reported	not_reported	not_reported	not_reported	not_reported	not_reported	not_reported	not_reported	not_reported	not_reported	not_reported	not_reported	not_reported	not_reported	1	not_reported	not_reported	1	not_reported	not_reported	other	60	Female
452	314	no	not_reported	negative	negative	clear	yellow	not_reported	negative	negative	negative	negative	7.0	negative	not_reported	1.019	not_reported	not_reported	not_reported	0	1	not_reported	not_reported	not_reported	not_reported	not_reported	1	not_reported	0	not_reported	not_reported	not_reported	1	not_reported	not_reported	1	not_reported	not_reported	not_reported	not_reported	not_reported	not_reported	not_reported	not_reported	not_reported	not_reported	FLANK PAIN	44	Female
453	314	no	moderate	negative	negative	clear	yellow	large	negative	negative	negative	negative	6.5	small	negative	1.017	not_reported	moderate	not_reported	0	1	0	0	0	not_reported	not_reported	not_reported	not_reported	0	not_reported	not_reported	0	0	not_reported	not_reported	1	0	1	1	not_reported	not_reported	not_reported	not_reported	0	not_reported	not_reported	other	79	Female
454	314	no	few	not_reported	large	not_clear	red	small	small	negative	small	positive	6.5	large	large	1.026	not_reported	small	not_reported	not_reported	1	0	not_reported	not_reported	not_reported	not_reported	not_reported	not_reported	0	1	not_reported	0	1	not_reported	not_reported	1	not_reported	not_reported	1	not_reported	not_reported	not_reported	not_reported	not_reported	not_reported	not_reported	ABDOMINAL PAIN	32	Female
455	315	no	few	negative	large	not_clear	yellow	small	negative	negative	negative	negative	7.0	negative	moderate	1.018	not_reported	small	not_reported	1	1	0	1	not_reported	not_reported	not_reported	1	not_reported	not_reported	not_reported	not_reported	not_reported	1	not_reported	not_reported	not_reported	not_reported	not_reported	1	not_reported	1	not_reported	1	not_reported	not_reported	not_reported	ABDOMINAL PAIN	24	Female
456	315	no	few	negative	small	clear	yellow	small	negative	negative	negative	negative	7.5	negative	small	1.008	not_reported	small	not_reported	1	1	not_reported	0	not_reported	0	not_reported	not_reported	1	1	not_reported	not_reported	not_reported	not_reported	1	not_reported	not_reported	1	not_reported	1	not_reported	not_reported	not_reported	not_reported	not_reported	not_reported	not_reported	not_reported	55	not_reported
457	316	no	few	small	negative	not_clear	yellow	moderate	negative	large	negative	negative	6.0	negative	small	1.029	not_reported	small	0	1	1	0	0	0	0	0	0	1	1	not_reported	0	0	1	1	0	1	not_reported	not_reported	1	not_reported	not_reported	not_reported	0	not_reported	0	not_reported	FEVER	23	Female
458	317	no	few	negative	small	clear	yellow	small	negative	negative	negative	negative	6.0	negative	negative	1.008	not_reported	negative	not_reported	0	1	not_reported	0	not_reported	not_reported	not_reported	not_reported	not_reported	not_reported	not_reported	not_reported	not_reported	0	not_reported	not_reported	not_reported	not_reported	0	1	0	not_reported	not_reported	not_reported	not_reported	not_reported	not_reported	other	54	Female
459	318	yes	moderate	negative	negative	not_clear	yellow	small	negative	small	small	negative	5.0	large	not_reported	1.023	negative	moderate	not_reported	0	1	0	0	not_reported	0	not_reported	not_reported	1	1	not_reported	not_reported	not_reported	0	1	not_reported	not_reported	1	not_reported	1	not_reported	not_reported	not_reported	not_reported	not_reported	not_reported	not_reported	FATIGUE	82	Male
460	318	no	few	negative	negative	clear	yellow	small	negative	negative	small	negative	6.5	negative	small	1.022	not_reported	small	not_reported	1	1	not_reported	not_reported	not_reported	1	not_reported	not_reported	not_reported	0	0	not_reported	0	1	not_reported	not_reported	not_reported	not_reported	not_reported	not_reported	not_reported	not_reported	not_reported	not_reported	0	not_reported	not_reported	ABDOMINAL PAIN	24	Female
461	319	no	not_reported	negative	negative	clear	yellow	not_reported	negative	negative	negative	negative	6.0	negative	not_reported	1.011	not_reported	not_reported	0	1	not_reported	0	0	0	0	0	0	0	0	not_reported	not_reported	0	1	not_reported	not_reported	1	not_reported	0	1	0	not_reported	not_reported	not_reported	0	0	not_reported	ABDOMINAL PAIN	88	Male
462	319	no	few	small	negative	not_clear	yellow	not_reported	negative	negative	negative	negative	6.0	moderate	small	1.034	not_reported	small	not_reported	1	1	not_reported	not_reported	not_reported	not_reported	not_reported	not_reported	1	0	not_reported	not_reported	not_reported	1	not_reported	not_reported	1	not_reported	not_reported	not_reported	not_reported	not_reported	not_reported	not_reported	0	not_reported	not_reported	ABDOMINAL PAIN	26	Male
463	319	no	not_reported	negative	negative	clear	yellow	not_reported	negative	negative	negative	negative	6.0	negative	not_reported	1.01	not_reported	not_reported	not_reported	1	1	0	0	0	0	not_reported	0	1	1	0	0	not_reported	1	not_reported	not_reported	1	not_reported	0	1	not_reported	0	0	0	not_reported	not_reported	not_reported	EMESIS	43	Female
464	320	no	not_reported	negative	negative	clear	yellow	not_reported	large	negative	negative	negative	7.5	negative	not_reported	1.034	not_reported	not_reported	not_reported	0	1	0	not_reported	not_reported	0	not_reported	not_reported	not_reported	0	not_reported	not_reported	not_reported	0	not_reported	not_reported	not_reported	0	0	not_reported	not_reported	not_reported	not_reported	not_reported	0	0	not_reported	DIZZINESS	49	Male
465	321	no	not_reported	negative	negative	clear	yellow	not_reported	large	large	negative	negative	5.5	negative	not_reported	1.029	not_reported	not_reported	not_reported	0	1	0	0	not_reported	0	not_reported	not_reported	not_reported	0	not_reported	not_reported	not_reported	0	not_reported	not_reported	1	not_reported	1	1	0	not_reported	not_reported	0	0	not_reported	not_reported	other	57	Female
466	322	no	many	negative	small	not_clear	yellow	large	large	small	negative	negative	6.5	large	small	1.041	not_reported	small	0	not_reported	1	not_reported	0	not_reported	0	0	0	not_reported	0	not_reported	not_reported	not_reported	0	not_reported	0	not_reported	1	0	not_reported	not_reported	not_reported	not_reported	not_reported	0	not_reported	1	DIZZINESS	42	Female
467	323	no	not_reported	negative	negative	clear	yellow	not_reported	negative	negative	negative	negative	6.5	negative	not_reported	1.009	not_reported	not_reported	not_reported	0	1	not_reported	not_reported	0	not_reported	not_reported	not_reported	not_reported	not_reported	not_reported	not_reported	not_reported	0	1	not_reported	1	0	not_reported	1	not_reported	not_reported	not_reported	not_reported	not_reported	not_reported	not_reported	CHEST PAIN	89	Female
468	323	no	few	negative	negative	clear	yellow	small	negative	negative	small	negative	6.0	negative	negative	1.026	not_reported	small	0	1	1	0	0	not_reported	0	not_reported	not_reported	not_reported	0	0	0	not_reported	1	not_reported	not_reported	1	not_reported	not_reported	1	not_reported	not_reported	not_reported	not_reported	not_reported	not_reported	not_reported	ABDOMINAL PAIN	21	Female
469	324	no	moderate	negative	negative	not_clear	yellow	moderate	negative	negative	negative	negative	8.5	moderate	negative	1.028	not_reported	small	not_reported	1	1	not_reported	0	not_reported	0	not_reported	not_reported	not_reported	0	0	0	not_reported	not_reported	not_reported	not_reported	1	not_reported	not_reported	not_reported	not_reported	0	not_reported	not_reported	0	0	not_reported	ABDOMINAL PAIN	19	Female
470	325	no	moderate	negative	negative	not_clear	yellow	moderate	negative	negative	small	negative	5.5	negative	small	1.025	not_reported	small	not_reported	1	1	0	0	0	not_reported	not_reported	0	0	0	0	0	not_reported	1	not_reported	not_reported	1	not_reported	not_reported	1	not_reported	not_reported	not_reported	not_reported	0	0	not_reported	ABDOMINAL PAIN	25	Female
471	325	no	moderate	negative	negative	not_clear	yellow	moderate	negative	negative	small	negative	5.5	negative	small	1.025	not_reported	small	not_reported	1	1	0	0	0	not_reported	not_reported	0	0	0	0	0	not_reported	1	not_reported	not_reported	1	not_reported	not_reported	1	not_reported	not_reported	not_reported	not_reported	0	0	not_reported	ABDOMINAL PAIN	25	Female
472	326	no	not_reported	negative	negative	clear	yellow	not_reported	negative	negative	negative	negative	6.5	negative	not_reported	1.011	not_reported	not_reported	not_reported	not_reported	1	not_reported	not_reported	not_reported	not_reported	not_reported	not_reported	not_reported	0	not_reported	not_reported	not_reported	not_reported	not_reported	not_reported	1	not_reported	not_reported	1	not_reported	not_reported	not_reported	not_reported	not_reported	not_reported	not_reported	ABDOMINAL PAIN	85	Female
473	327	no	few	negative	negative	not_clear	yellow	not_reported	negative	moderate	negative	negative	6.0	small	small	1.03	not_reported	small	not_reported	1	not_reported	not_reported	0	not_reported	0	not_reported	not_reported	0	0	not_reported	not_reported	not_reported	1	not_reported	not_reported	1	not_reported	not_reported	not_reported	not_reported	not_reported	not_reported	not_reported	0	0	not_reported	ABDOMINAL PAIN	34	Male
474	328	no	not_reported	negative	large	clear	yellow	not_reported	negative	negative	negative	negative	6.0	negative	small	1.013	not_reported	small	0	0	1	0	0	0	0	not_reported	0	1	0	not_reported	not_reported	0	0	not_reported	not_reported	1	1	1	1	1	not_reported	not_reported	not_reported	0	0	0	other	56	Male
475	329	no	moderate	negative	negative	not_clear	yellow	moderate	negative	negative	negative	negative	7.0	small	small	1.025	not_reported	small	not_reported	0	1	not_reported	0	0	0	not_reported	0	0	0	0	not_reported	not_reported	0	not_reported	not_reported	1	not_reported	0	1	0	0	not_reported	not_reported	0	not_reported	not_reported	DIZZINESS	33	Female
476	330	no	few	negative	small	clear	yellow	small	negative	negative	negative	negative	8.0	moderate	small	1.012	not_reported	small	not_reported	1	1	1	0	not_reported	0	not_reported	not_reported	not_reported	0	not_reported	not_reported	1	not_reported	not_reported	not_reported	1	not_reported	not_reported	1	not_reported	not_reported	not_reported	not_reported	1	not_reported	not_reported	other	45	Male
477	331	yes	not_reported	negative	large	not_clear	yellow	small	negative	negative	moderate	negative	5.5	negative	moderate	1.015	negative	large	not_reported	1	1	not_reported	not_reported	not_reported	not_reported	not_reported	not_reported	not_reported	not_reported	0	not_reported	not_reported	0	not_reported	0	1	not_reported	not_reported	1	not_reported	not_reported	not_reported	not_reported	1	not_reported	not_reported	FEMALE GU PROBLEM	29	Female
478	332	no	not_reported	negative	negative	clear	yellow	not_reported	negative	negative	negative	negative	6.0	negative	not_reported	1.026	not_reported	not_reported	not_reported	not_reported	not_reported	not_reported	not_reported	not_reported	not_reported	not_reported	not_reported	1	0	not_reported	not_reported	not_reported	not_reported	not_reported	not_reported	not_reported	not_reported	1	not_reported	not_reported	not_reported	not_reported	not_reported	not_reported	not_reported	not_reported	other	71	Male
479	332	yes	marked	negative	large	not_clear	yellow	not_reported	negative	negative	small	negative	5.5	moderate	large	1.03	negative	large	not_reported	0	1	not_reported	0	not_reported	0	not_reported	not_reported	1	0	not_reported	not_reported	not_reported	0	1	not_reported	1	not_reported	1	1	not_reported	not_reported	not_reported	not_reported	not_reported	not_reported	not_reported	other	76	Female
480	333	no	not_reported	negative	negative	clear	yellow	not_reported	negative	negative	negative	negative	6.5	negative	not_reported	1.027	not_reported	not_reported	0	1	1	0	1	not_reported	0	not_reported	0	not_reported	0	not_reported	not_reported	not_reported	1	not_reported	not_reported	1	not_reported	not_reported	1	not_reported	not_reported	not_reported	not_reported	0	not_reported	not_reported	ABDOMINAL PAIN	26	Female
481	334	no	moderate	not_reported	small	clear	yellow	not_reported	negative	negative	negative	negative	6.0	negative	small	1.016	not_reported	small	0	1	1	1	1	not_reported	not_reported	not_reported	1	1	1	0	0	1	1	not_reported	not_reported	1	not_reported	not_reported	1	not_reported	0	not_reported	not_reported	0	0	not_reported	ABDOMINAL PAIN	49	Female
482	334	no	few	negative	small	clear	yellow	small	negative	negative	small	negative	6.5	negative	small	1.023	not_reported	small	not_reported	1	1	not_reported	not_reported	not_reported	not_reported	not_reported	not_reported	not_reported	not_reported	0	1	0	1	not_reported	not_reported	1	not_reported	not_reported	1	not_reported	not_reported	not_reported	not_reported	not_reported	not_reported	not_reported	ABDOMINAL PAIN	45	Female
483	334	no	few	negative	negative	clear	yellow	small	negative	negative	small	negative	6.0	negative	small	1.016	not_reported	moderate	0	1	1	not_reported	not_reported	not_reported	0	not_reported	not_reported	1	0	not_reported	not_reported	0	1	not_reported	not_reported	1	not_reported	not_reported	1	not_reported	not_reported	0	0	0	not_reported	not_reported	DIZZINESS	73	Female
484	334	no	few	negative	large	clear	yellow	small	negative	negative	negative	negative	6.5	large	small	1.022	not_reported	small	not_reported	not_reported	1	0	0	not_reported	0	not_reported	1	1	1	not_reported	not_reported	not_reported	not_reported	1	not_reported	1	not_reported	not_reported	1	not_reported	not_reported	not_reported	not_reported	not_reported	not_reported	not_reported	other	72	Female
485	334	no	few	negative	large	clear	yellow	small	small	negative	negative	negative	6.5	large	small	1.02	not_reported	small	not_reported	0	1	not_reported	not_reported	not_reported	0	not_reported	1	1	not_reported	not_reported	not_reported	not_reported	1	not_reported	not_reported	1	not_reported	1	1	not_reported	not_reported	not_reported	1	not_reported	not_reported	not_reported	FATIGUE	74	Male
486	335	no	few	negative	negative	clear	yellow	not_reported	negative	negative	negative	negative	6.0	large	not_reported	1.017	negative	moderate	0	1	1	not_reported	0	not_reported	0	0	not_reported	1	not_reported	not_reported	not_reported	not_reported	not_reported	1	not_reported	1	not_reported	1	not_reported	not_reported	not_reported	not_reported	not_reported	not_reported	not_reported	not_reported	EMESIS	87	Female
487	336	no	not_reported	not_reported	negative	clear	yellow	not_reported	negative	small	negative	negative	6.5	negative	not_reported	1.018	not_reported	not_reported	not_reported	1	not_reported	not_reported	1	not_reported	not_reported	0	0	not_reported	0	0	0	not_reported	1	not_reported	not_reported	1	not_reported	not_reported	1	not_reported	not_reported	not_reported	not_reported	0	0	not_reported	ABDOMINAL PAIN	27	Female
488	337	yes	few	negative	large	not_clear	yellow	small	negative	negative	moderate	negative	6.5	moderate	large	1.023	negative	moderate	not_reported	not_reported	1	not_reported	0	0	0	not_reported	not_reported	not_reported	0	0	0	not_reported	0	not_reported	0	1	not_reported	not_reported	not_reported	not_reported	0	not_reported	not_reported	1	1	not_reported	URINARY TRACT INFECTION	45	Female
489	338	no	few	negative	moderate	not_clear	yellow	small	negative	negative	small	negative	6.0	negative	small	1.023	not_reported	small	not_reported	1	1	not_reported	not_reported	not_reported	not_reported	not_reported	1	0	0	not_reported	not_reported	not_reported	1	not_reported	0	1	not_reported	0	not_reported	not_reported	1	0	0	0	0	not_reported	BACK PAIN	56	Female
490	338	no	not_reported	negative	negative	clear	yellow	not_reported	negative	negative	negative	negative	7.0	negative	not_reported	1.015	not_reported	not_reported	not_reported	1	1	not_reported	not_reported	not_reported	not_reported	not_reported	not_reported	not_reported	not_reported	not_reported	not_reported	not_reported	1	not_reported	not_reported	1	not_reported	not_reported	1	not_reported	not_reported	not_reported	not_reported	not_reported	not_reported	not_reported	CHEST PAIN	22	Female
491	339	no	few	negative	small	not_clear	yellow	small	negative	negative	small	negative	5.5	negative	small	1.017	not_reported	small	not_reported	0	1	not_reported	0	0	0	not_reported	not_reported	1	1	not_reported	not_reported	not_reported	0	1	not_reported	1	1	1	1	not_reported	not_reported	not_reported	not_reported	not_reported	not_reported	not_reported	SHORTNESS OF BREATH	27	Male
492	340	no	few	negative	negative	clear	yellow	small	negative	negative	small	negative	6.5	negative	small	1.01	not_reported	small	not_reported	1	1	not_reported	0	not_reported	0	not_reported	not_reported	not_reported	0	not_reported	not_reported	not_reported	1	1	not_reported	1	not_reported	not_reported	1	not_reported	not_reported	not_reported	not_reported	not_reported	not_reported	not_reported	ABDOMINAL PAIN	26	Female
493	340	no	few	negative	negative	clear	yellow	small	negative	negative	small	negative	6.5	negative	small	1.01	not_reported	small	not_reported	1	1	not_reported	0	not_reported	0	not_reported	not_reported	not_reported	0	not_reported	not_reported	not_reported	1	1	not_reported	1	not_reported	not_reported	1	not_reported	not_reported	not_reported	not_reported	not_reported	not_reported	not_reported	ABDOMINAL PAIN	26	Female
494	341	no	few	negative	negative	not_clear	yellow	moderate	negative	small	negative	negative	6.0	moderate	small	1.039	not_reported	small	0	1	1	0	1	0	0	not_reported	0	0	0	0	0	0	1	not_reported	not_reported	1	not_reported	not_reported	1	not_reported	0	not_reported	not_reported	0	0	not_reported	ABDOMINAL PAIN	43	Female
495	342	no	few	not_reported	small	clear	yellow	not_reported	negative	negative	negative	negative	5.5	negative	small	1.028	not_reported	small	0	1	1	1	1	0	1	0	not_reported	not_reported	0	0	0	not_reported	not_reported	not_reported	not_reported	1	not_reported	not_reported	1	not_reported	0	1	not_reported	not_reported	0	not_reported	ABDOMINAL PAIN	49	Female
496	343	no	not_reported	negative	negative	clear	yellow	not_reported	negative	negative	negative	negative	6.5	negative	not_reported	1.01	not_reported	not_reported	not_reported	0	1	0	not_reported	not_reported	not_reported	not_reported	not_reported	1	1	not_reported	not_reported	0	not_reported	not_reported	not_reported	not_reported	not_reported	not_reported	not_reported	not_reported	not_reported	not_reported	not_reported	0	not_reported	not_reported	FEVER	38	Male
497	343	no	not_reported	negative	negative	clear	yellow	not_reported	negative	negative	negative	negative	6.5	negative	not_reported	1.017	not_reported	not_reported	not_reported	1	not_reported	not_reported	not_reported	not_reported	not_reported	not_reported	0	not_reported	0	not_reported	not_reported	not_reported	1	not_reported	not_reported	1	not_reported	1	1	not_reported	not_reported	not_reported	not_reported	not_reported	0	not_reported	ABDOMINAL PAIN	59	Female
498	344	no	not_reported	negative	negative	clear	yellow	not_reported	negative	negative	negative	negative	7.5	negative	not_reported	1.022	not_reported	not_reported	not_reported	not_reported	1	not_reported	not_reported	not_reported	not_reported	not_reported	not_reported	not_reported	not_reported	not_reported	not_reported	not_reported	not_reported	not_reported	not_reported	1	not_reported	not_reported	not_reported	not_reported	not_reported	not_reported	not_reported	1	not_reported	not_reported	NEUROLOGIC PROBLEM	69	Female
499	345	no	few	negative	negative	clear	yellow	small	negative	negative	negative	negative	6.0	moderate	negative	1.028	not_reported	small	not_reported	0	1	not_reported	not_reported	not_reported	not_reported	not_reported	not_reported	not_reported	not_reported	not_reported	not_reported	not_reported	not_reported	not_reported	not_reported	1	not_reported	not_reported	1	not_reported	1	not_reported	not_reported	not_reported	not_reported	not_reported	FLANK PAIN	40	Female
500	346	no	not_reported	negative	negative	clear	yellow	not_reported	negative	negative	negative	negative	7.0	negative	not_reported	1.024	not_reported	not_reported	1	not_reported	1	not_reported	not_reported	not_reported	not_reported	not_reported	1	not_reported	0	not_reported	not_reported	not_reported	1	not_reported	not_reported	not_reported	not_reported	not_reported	not_reported	not_reported	1	not_reported	not_reported	0	0	not_reported	FLANK PAIN	42	Male
501	347	no	few	negative	large	clear	yellow	small	negative	negative	negative	negative	6.0	negative	small	1.017	not_reported	small	not_reported	1	1	not_reported	0	0	0	not_reported	not_reported	0	not_reported	not_reported	not_reported	1	1	1	not_reported	1	not_reported	not_reported	1	not_reported	not_reported	not_reported	not_reported	not_reported	not_reported	not_reported	ABDOMINAL PAIN	42	Female
502	348	no	few	negative	negative	not_clear	yellow	small	negative	negative	negative	negative	7.0	negative	negative	1.021	not_reported	negative	not_reported	1	1	not_reported	0	0	0	not_reported	0	not_reported	0	not_reported	not_reported	1	1	1	not_reported	1	not_reported	not_reported	1	not_reported	not_reported	not_reported	not_reported	not_reported	0	not_reported	other	70	Female
503	349	no	not_reported	negative	negative	clear	yellow	not_reported	negative	negative	negative	negative	6.5	negative	not_reported	1.005	not_reported	not_reported	not_reported	not_reported	1	not_reported	not_reported	not_reported	not_reported	not_reported	not_reported	0	0	not_reported	not_reported	not_reported	not_reported	1	not_reported	1	0	0	1	not_reported	not_reported	not_reported	not_reported	not_reported	not_reported	not_reported	NEUROLOGIC PROBLEM	48	Female
504	350	yes	few	negative	small	not_clear	yellow	small	negative	negative	large	negative	6.0	negative	small	1.01	negative	large	not_reported	1	1	0	not_reported	not_reported	0	not_reported	not_reported	not_reported	0	0	0	not_reported	1	not_reported	not_reported	1	not_reported	not_reported	1	not_reported	not_reported	not_reported	not_reported	1	not_reported	not_reported	ABDOMINAL PAIN	18	Female
505	350	no	many	negative	negative	not_clear	yellow	large	negative	negative	small	positive	6.5	negative	small	1.013	not_reported	moderate	not_reported	1	1	0	not_reported	not_reported	0	not_reported	not_reported	1	0	not_reported	not_reported	not_reported	0	not_reported	not_reported	1	not_reported	not_reported	not_reported	not_reported	not_reported	not_reported	not_reported	0	not_reported	not_reported	FALL	87	Female
506	351	no	many	negative	negative	not_clear	yellow	large	negative	negative	small	positive	6.5	negative	small	1.013	not_reported	moderate	not_reported	1	1	0	not_reported	not_reported	0	not_reported	not_reported	1	0	not_reported	not_reported	not_reported	0	not_reported	not_reported	1	not_reported	not_reported	not_reported	not_reported	not_reported	not_reported	not_reported	0	not_reported	not_reported	FALL	87	Female
507	352	yes	many	moderate	large	not_clear	orange	small	negative	small	small	positive	5.5	small	small	1.022	positive	moderate	not_reported	not_reported	1	not_reported	not_reported	not_reported	not_reported	not_reported	not_reported	not_reported	1	not_reported	not_reported	not_reported	not_reported	not_reported	not_reported	not_reported	1	1	not_reported	not_reported	not_reported	not_reported	not_reported	not_reported	not_reported	not_reported	NEUROLOGIC PROBLEM	81	Female
508	352	no	not_reported	small	negative	not_clear	yellow	not_reported	negative	negative	small	negative	5.5	negative	negative	1.027	not_reported	small	not_reported	0	not_reported	0	not_reported	0	0	not_reported	not_reported	not_reported	1	not_reported	not_reported	not_reported	not_reported	not_reported	not_reported	not_reported	1	not_reported	not_reported	not_reported	not_reported	not_reported	not_reported	not_reported	not_reported	not_reported	NEUROLOGIC PROBLEM	86	Female
509	353	no	not_reported	negative	negative	clear	yellow	not_reported	negative	negative	negative	negative	7.0	negative	not_reported	1.021	not_reported	not_reported	1	1	1	not_reported	0	not_reported	0	not_reported	not_reported	not_reported	not_reported	not_reported	not_reported	not_reported	not_reported	not_reported	not_reported	1	not_reported	not_reported	1	not_reported	not_reported	not_reported	not_reported	not_reported	not_reported	not_reported	URINARY TRACT INFECTION	18	Female
510	353	no	few	negative	negative	not_clear	yellow	small	negative	negative	small	negative	5.5	negative	negative	1.025	not_reported	moderate	not_reported	0	1	0	0	0	0	not_reported	not_reported	1	1	not_reported	not_reported	not_reported	0	not_reported	not_reported	1	0	1	1	not_reported	0	not_reported	not_reported	0	0	not_reported	FEVER	58	Female
511	354	no	few	negative	small	clear	yellow	moderate	negative	negative	moderate	negative	6.0	negative	small	1.025	negative	moderate	not_reported	1	1	0	0	not_reported	0	not_reported	not_reported	not_reported	not_reported	0	0	not_reported	1	not_reported	1	1	not_reported	not_reported	1	not_reported	1	not_reported	not_reported	not_reported	not_reported	not_reported	ABDOMINAL PAIN	45	Female
512	355	no	few	negative	small	clear	yellow	small	negative	negative	small	negative	7.0	small	moderate	1.017	not_reported	moderate	not_reported	0	1	0	0	not_reported	0	not_reported	0	not_reported	0	not_reported	not_reported	not_reported	0	not_reported	not_reported	1	not_reported	not_reported	1	0	not_reported	0	not_reported	not_reported	not_reported	not_reported	other	80	Female
513	355	no	not_reported	negative	small	not_clear	yellow	small	negative	negative	negative	negative	5.5	small	small	1.025	not_reported	negative	not_reported	0	1	not_reported	0	not_reported	0	not_reported	0	1	1	not_reported	not_reported	not_reported	not_reported	not_reported	not_reported	1	not_reported	1	1	not_reported	not_reported	not_reported	not_reported	0	not_reported	not_reported	SHORTNESS OF BREATH	86	Male
514	355	no	few	moderate	large	clear	yellow	small	negative	large	negative	negative	6.0	moderate	moderate	1.014	not_reported	small	not_reported	1	1	1	0	0	0	not_reported	not_reported	1	not_reported	not_reported	not_reported	1	1	not_reported	not_reported	1	not_reported	not_reported	1	not_reported	not_reported	0	not_reported	not_reported	not_reported	not_reported	other	51	Female
515	356	no	few	negative	negative	clear	yellow	not_reported	negative	negative	negative	negative	6.0	large	negative	1.027	not_reported	small	not_reported	1	1	0	not_reported	not_reported	0	not_reported	not_reported	0	0	0	0	not_reported	1	not_reported	not_reported	1	not_reported	not_reported	not_reported	not_reported	1	not_reported	not_reported	0	not_reported	not_reported	FLANK PAIN	18	Female
516	356	no	few	negative	small	not_clear	yellow	small	negative	negative	small	negative	6.5	negative	small	1.008	not_reported	small	not_reported	0	1	not_reported	not_reported	not_reported	not_reported	not_reported	not_reported	1	1	not_reported	not_reported	not_reported	0	not_reported	not_reported	not_reported	not_reported	not_reported	1	not_reported	not_reported	not_reported	not_reported	not_reported	not_reported	not_reported	other	57	Male
517	356	no	not_reported	negative	large	not_clear	yellow	not_reported	negative	negative	small	negative	6.5	negative	large	1.023	negative	moderate	not_reported	not_reported	not_reported	not_reported	not_reported	not_reported	not_reported	not_reported	0	0	0	not_reported	0	not_reported	0	not_reported	not_reported	1	not_reported	not_reported	1	not_reported	0	not_reported	not_reported	0	1	not_reported	URINARY TRACT INFECTION	24	Female
518	356	no	few	negative	large	not_clear	yellow	small	negative	negative	small	negative	5.5	small	large	1.03	not_reported	moderate	1	0	1	0	0	not_reported	0	0	not_reported	1	0	1	0	0	0	not_reported	0	1	not_reported	1	1	not_reported	1	0	1	1	0	not_reported	FEMALE GU PROBLEM	52	Female
519	356	no	not_reported	negative	negative	not_clear	yellow	small	negative	negative	negative	negative	5.5	negative	small	1.018	not_reported	small	not_reported	1	1	0	0	0	0	not_reported	1	0	0	not_reported	not_reported	not_reported	1	not_reported	not_reported	1	not_reported	not_reported	1	not_reported	not_reported	not_reported	not_reported	0	0	not_reported	ABDOMINAL PAIN	55	Female
520	356	no	few	negative	large	clear	yellow	small	negative	negative	negative	negative	7.5	small	moderate	1.01	not_reported	moderate	not_reported	0	1	0	0	0	0	not_reported	not_reported	not_reported	0	1	not_reported	not_reported	1	not_reported	not_reported	1	not_reported	not_reported	1	not_reported	not_reported	not_reported	not_reported	not_reported	not_reported	not_reported	EMESIS	38	Female
521	357	no	few	negative	small	clear	yellow	not_reported	negative	negative	small	negative	5.0	negative	small	1.007	negative	small	not_reported	0	1	0	0	not_reported	0	not_reported	not_reported	1	0	not_reported	not_reported	not_reported	0	not_reported	not_reported	1	not_reported	1	1	not_reported	not_reported	not_reported	not_reported	not_reported	not_reported	not_reported	other	87	Female
522	358	no	not_reported	negative	negative	clear	yellow	not_reported	negative	negative	negative	negative	7.0	negative	not_reported	1.007	not_reported	not_reported	not_reported	0	1	0	not_reported	not_reported	not_reported	not_reported	1	0	0	not_reported	not_reported	not_reported	0	not_reported	not_reported	1	0	not_reported	1	0	0	0	1	1	0	0	SHORTNESS OF BREATH	33	Male
523	358	no	few	negative	negative	not_clear	yellow	moderate	negative	negative	negative	negative	6.0	negative	negative	1.036	not_reported	small	not_reported	not_reported	not_reported	not_reported	not_reported	not_reported	not_reported	not_reported	not_reported	not_reported	not_reported	not_reported	not_reported	not_reported	not_reported	not_reported	not_reported	not_reported	not_reported	not_reported	not_reported	not_reported	1	not_reported	not_reported	1	not_reported	not_reported	FLANK PAIN	31	Female
524	359	no	not_reported	negative	negative	clear	yellow	not_reported	negative	negative	negative	negative	6.0	negative	not_reported	1.021	negative	not_reported	not_reported	0	1	0	0	0	0	not_reported	0	1	not_reported	not_reported	not_reported	not_reported	not_reported	not_reported	not_reported	1	not_reported	0	1	not_reported	0	0	0	0	0	not_reported	other	26	Male
525	360	no	not_reported	not_reported	large	not_clear	yellow	not_reported	negative	negative	small	negative	7.5	negative	large	1.01	not_reported	small	0	1	1	not_reported	0	not_reported	0	0	not_reported	not_reported	not_reported	not_reported	not_reported	not_reported	not_reported	not_reported	not_reported	1	not_reported	not_reported	not_reported	not_reported	not_reported	0	1	0	not_reported	not_reported	other	92	Male
526	361	no	not_reported	negative	large	not_clear	yellow	moderate	negative	negative	small	negative	6.0	negative	small	1.02	not_reported	moderate	not_reported	1	not_reported	not_reported	not_reported	not_reported	not_reported	not_reported	not_reported	not_reported	not_reported	not_reported	not_reported	not_reported	1	not_reported	not_reported	not_reported	not_reported	not_reported	not_reported	not_reported	not_reported	not_reported	not_reported	not_reported	not_reported	not_reported	ABDOMINAL PAIN	32	Female
527	362	no	not_reported	negative	small	clear	yellow	not_reported	negative	negative	negative	negative	7.0	negative	negative	1.009	not_reported	negative	not_reported	0	1	0	not_reported	not_reported	not_reported	not_reported	not_reported	not_reported	0	0	0	0	0	not_reported	not_reported	1	not_reported	not_reported	1	not_reported	0	not_reported	0	0	0	not_reported	ABDOMINAL PAIN	59	Female
528	363	no	not_reported	negative	negative	clear	yellow	not_reported	large	negative	negative	negative	6.0	negative	not_reported	1.026	not_reported	not_reported	not_reported	1	not_reported	not_reported	0	not_reported	0	not_reported	not_reported	1	0	not_reported	not_reported	not_reported	1	not_reported	not_reported	1	not_reported	1	1	not_reported	not_reported	not_reported	not_reported	not_reported	not_reported	not_reported	ABDOMINAL PAIN	56	Male
529	364	no	not_reported	negative	negative	clear	yellow	not_reported	negative	negative	negative	negative	7.5	negative	not_reported	1.02	not_reported	not_reported	not_reported	0	1	0	0	not_reported	0	not_reported	not_reported	not_reported	0	0	0	not_reported	not_reported	not_reported	0	1	0	0	1	not_reported	not_reported	not_reported	not_reported	0	0	not_reported	other	33	Female
530	365	no	few	negative	negative	clear	yellow	small	negative	negative	negative	negative	6.5	large	small	1.019	not_reported	small	not_reported	0	1	0	not_reported	not_reported	not_reported	not_reported	1	1	0	not_reported	not_reported	not_reported	not_reported	not_reported	not_reported	1	0	0	1	0	not_reported	not_reported	not_reported	1	not_reported	not_reported	other	77	Female
531	365	no	few	not_reported	negative	clear	yellow	not_reported	negative	small	negative	negative	7.5	small	small	1.012	not_reported	small	not_reported	0	not_reported	not_reported	not_reported	not_reported	not_reported	not_reported	1	1	0	not_reported	not_reported	0	0	not_reported	not_reported	1	not_reported	not_reported	1	not_reported	0	not_reported	not_reported	not_reported	not_reported	not_reported	FATIGUE	78	Female
532	366	no	few	negative	negative	clear	yellow	moderate	negative	small	small	negative	7.0	negative	negative	1.008	not_reported	small	not_reported	not_reported	1	not_reported	not_reported	not_reported	not_reported	not_reported	not_reported	1	1	not_reported	not_reported	not_reported	0	not_reported	not_reported	1	not_reported	not_reported	1	not_reported	not_reported	not_reported	not_reported	0	0	not_reported	other	35	Female
533	366	no	moderate	negative	large	not_clear	yellow	small	negative	negative	small	negative	6.5	negative	moderate	1.024	not_reported	moderate	not_reported	not_reported	1	0	0	0	not_reported	not_reported	not_reported	not_reported	not_reported	not_reported	not_reported	not_reported	not_reported	not_reported	not_reported	1	not_reported	not_reported	1	0	not_reported	not_reported	not_reported	not_reported	not_reported	not_reported	other	28	Female
534	367	no	many	negative	moderate	not_clear	yellow	small	negative	negative	small	negative	8.5	moderate	small	1.008	not_reported	moderate	not_reported	not_reported	1	not_reported	not_reported	not_reported	not_reported	not_reported	not_reported	1	0	not_reported	not_reported	not_reported	not_reported	1	not_reported	1	not_reported	1	1	not_reported	not_reported	not_reported	not_reported	not_reported	not_reported	not_reported	FATIGUE	59	Male
535	367	no	not_reported	negative	small	clear	yellow	not_reported	negative	negative	negative	negative	6.5	negative	small	1.014	not_reported	negative	not_reported	not_reported	1	not_reported	0	not_reported	0	not_reported	1	not_reported	not_reported	not_reported	not_reported	not_reported	1	not_reported	not_reported	1	not_reported	not_reported	1	not_reported	1	not_reported	0	0	0	not_reported	BACK PAIN	32	Male
536	368	no	moderate	negative	small	not_clear	yellow	small	negative	negative	small	negative	6.5	negative	moderate	1.017	not_reported	large	not_reported	not_reported	1	not_reported	not_reported	not_reported	not_reported	not_reported	not_reported	not_reported	0	not_reported	not_reported	not_reported	not_reported	not_reported	not_reported	not_reported	not_reported	not_reported	not_reported	not_reported	0	not_reported	not_reported	1	0	not_reported	DYSURIA	55	Male
537	369	no	few	negative	negative	clear	yellow	small	negative	large	negative	negative	6.0	negative	small	1.024	not_reported	small	not_reported	not_reported	not_reported	not_reported	not_reported	not_reported	not_reported	not_reported	not_reported	not_reported	0	not_reported	not_reported	not_reported	0	1	not_reported	1	not_reported	not_reported	1	not_reported	not_reported	not_reported	not_reported	not_reported	not_reported	not_reported	EMESIS	49	Male
538	369	no	few	negative	large	not_clear	yellow	small	negative	negative	small	negative	5.5	negative	moderate	1.018	not_reported	small	not_reported	1	1	0	0	0	0	not_reported	not_reported	1	0	not_reported	not_reported	not_reported	1	1	not_reported	1	not_reported	1	1	0	not_reported	not_reported	not_reported	0	0	not_reported	ABDOMINAL PAIN	98	Male
539	370	no	few	negative	large	not_clear	yellow	small	negative	negative	small	negative	5.5	negative	moderate	1.018	not_reported	small	not_reported	1	1	0	0	0	0	not_reported	not_reported	1	0	not_reported	not_reported	not_reported	1	1	not_reported	1	not_reported	1	1	0	not_reported	not_reported	not_reported	0	0	not_reported	ABDOMINAL PAIN	98	Male
540	371	no	few	negative	negative	clear	yellow	not_reported	negative	negative	negative	negative	6.5	small	small	1.03	not_reported	small	not_reported	1	1	not_reported	0	0	not_reported	not_reported	0	not_reported	not_reported	not_reported	not_reported	not_reported	1	not_reported	not_reported	1	not_reported	not_reported	1	not_reported	not_reported	not_reported	not_reported	not_reported	not_reported	not_reported	ABDOMINAL PAIN	42	Male
541	371	no	few	negative	large	not_clear	yellow	small	negative	negative	negative	negative	8.0	small	moderate	1.026	not_reported	small	not_reported	1	1	not_reported	0	0	0	not_reported	not_reported	not_reported	0	1	0	not_reported	not_reported	not_reported	1	1	not_reported	not_reported	not_reported	not_reported	not_reported	not_reported	not_reported	1	not_reported	not_reported	VAGINAL BLEEDING	35	Female
542	371	no	few	negative	negative	clear	yellow	small	negative	negative	negative	negative	6.5	small	small	1.023	not_reported	small	not_reported	0	1	0	0	not_reported	0	not_reported	not_reported	1	0	not_reported	not_reported	0	0	1	not_reported	not_reported	1	0	not_reported	not_reported	not_reported	not_reported	not_reported	not_reported	not_reported	not_reported	ALTERED MENTAL STATUS	92	Female
543	372	yes	many	negative	small	not_clear	yellow	small	negative	negative	moderate	positive	6.0	small	small	1.025	negative	moderate	not_reported	1	not_reported	1	1	0	0	1	not_reported	not_reported	not_reported	not_reported	not_reported	not_reported	not_reported	not_reported	not_reported	1	not_reported	not_reported	not_reported	not_reported	not_reported	not_reported	not_reported	not_reported	not_reported	not_reported	SHORTNESS OF BREATH	75	Female
544	373	no	few	negative	negative	clear	yellow	small	negative	negative	small	negative	7.5	negative	negative	1.01	not_reported	small	not_reported	1	1	not_reported	0	not_reported	0	not_reported	not_reported	0	0	not_reported	0	not_reported	1	not_reported	not_reported	1	not_reported	not_reported	not_reported	not_reported	not_reported	not_reported	not_reported	0	0	not_reported	ABDOMINAL PAIN	39	Female
545	373	no	not_reported	not_reported	negative	clear	yellow	not_reported	negative	negative	negative	negative	6.0	negative	not_reported	1.033	not_reported	not_reported	not_reported	1	1	0	1	0	0	not_reported	1	0	0	not_reported	not_reported	not_reported	1	not_reported	not_reported	1	not_reported	not_reported	not_reported	not_reported	not_reported	not_reported	not_reported	0	0	not_reported	ABDOMINAL PAIN	38	Female
546	373	no	not_reported	negative	negative	clear	yellow	not_reported	negative	negative	negative	negative	6.5	negative	not_reported	1.006	not_reported	not_reported	0	1	not_reported	0	not_reported	not_reported	0	not_reported	0	0	0	0	0	1	1	1	not_reported	1	not_reported	0	not_reported	not_reported	not_reported	not_reported	not_reported	0	0	not_reported	ABDOMINAL PAIN	50	Male
547	373	no	few	negative	moderate	not_clear	yellow	not_reported	negative	negative	small	negative	8.5	small	small	1.022	not_reported	moderate	1	1	1	not_reported	not_reported	not_reported	not_reported	not_reported	not_reported	not_reported	1	not_reported	not_reported	not_reported	1	not_reported	not_reported	1	not_reported	1	not_reported	not_reported	1	not_reported	not_reported	1	not_reported	not_reported	MALE GU PROBLEM	48	Male
548	373	no	few	negative	large	not_clear	yellow	moderate	negative	negative	small	negative	6.0	moderate	moderate	1.023	not_reported	large	0	0	1	0	0	0	0	not_reported	not_reported	0	0	0	0	0	1	not_reported	0	1	not_reported	not_reported	not_reported	not_reported	0	not_reported	0	1	1	not_reported	DYSURIA	43	Female
549	373	no	few	not_reported	small	clear	yellow	small	large	large	negative	negative	5.5	negative	small	1.036	not_reported	small	not_reported	0	1	0	0	0	0	not_reported	1	not_reported	0	not_reported	not_reported	0	1	not_reported	0	1	not_reported	not_reported	1	not_reported	0	0	0	0	0	not_reported	other	85	Female
550	374	no	few	negative	small	clear	yellow	not_reported	negative	large	negative	negative	6.5	negative	moderate	1.014	not_reported	small	not_reported	1	not_reported	0	1	0	1	not_reported	0	not_reported	0	not_reported	not_reported	not_reported	1	not_reported	not_reported	1	not_reported	not_reported	1	not_reported	0	not_reported	not_reported	0	not_reported	not_reported	ABDOMINAL PAIN	72	Male
551	375	no	few	negative	large	not_clear	yellow	small	negative	negative	small	negative	8.0	small	moderate	1.017	not_reported	small	0	1	1	0	0	0	0	0	not_reported	0	0	0	0	0	1	not_reported	0	1	not_reported	not_reported	1	not_reported	1	not_reported	0	0	0	not_reported	FLANK PAIN	49	Female
552	376	no	not_reported	negative	negative	not_clear	yellow	moderate	negative	large	small	negative	7.0	moderate	negative	1.029	not_reported	moderate	not_reported	1	1	not_reported	not_reported	0	0	not_reported	not_reported	not_reported	not_reported	not_reported	not_reported	not_reported	1	1	not_reported	1	not_reported	not_reported	1	not_reported	not_reported	not_reported	not_reported	not_reported	not_reported	not_reported	ABDOMINAL PAIN	26	Female
553	377	no	not_reported	negative	negative	clear	yellow	not_reported	negative	negative	negative	negative	7.0	negative	not_reported	1.004	not_reported	not_reported	0	1	1	1	1	0	0	not_reported	0	0	0	not_reported	not_reported	not_reported	1	not_reported	not_reported	1	not_reported	0	1	not_reported	not_reported	not_reported	not_reported	0	1	not_reported	ABDOMINAL PAIN	46	Male
554	377	no	not_reported	not_reported	other	clear	yellow	not_reported	negative	negative	negative	negative	6.0	negative	small	1.018	not_reported	small	0	1	1	0	0	0	0	not_reported	not_reported	not_reported	0	not_reported	not_reported	not_reported	1	not_reported	not_reported	1	not_reported	not_reported	1	not_reported	0	0	not_reported	0	0	not_reported	ABDOMINAL PAIN	59	Male
555	378	no	few	negative	negative	not_clear	yellow	small	negative	negative	negative	negative	6.0	negative	negative	1.03	not_reported	small	not_reported	not_reported	not_reported	not_reported	not_reported	not_reported	not_reported	not_reported	not_reported	not_reported	0	1	1	not_reported	0	not_reported	1	not_reported	not_reported	not_reported	not_reported	not_reported	not_reported	not_reported	not_reported	0	0	not_reported	other	29	Female
556	379	no	not_reported	negative	negative	clear	yellow	not_reported	large	negative	negative	negative	7.0	negative	not_reported	1.026	not_reported	not_reported	not_reported	not_reported	1	1	not_reported	not_reported	not_reported	not_reported	not_reported	1	0	not_reported	not_reported	not_reported	not_reported	not_reported	not_reported	1	not_reported	1	1	not_reported	not_reported	not_reported	not_reported	not_reported	not_reported	not_reported	other	66	Male
557	380	no	few	not_reported	large	not_clear	yellow	small	negative	negative	negative	negative	6.0	negative	large	1.015	not_reported	small	not_reported	0	1	0	0	not_reported	0	not_reported	0	1	0	not_reported	not_reported	not_reported	0	not_reported	not_reported	1	not_reported	1	1	not_reported	not_reported	not_reported	0	not_reported	not_reported	not_reported	CHEST PAIN	41	Female
558	381	no	few	negative	negative	clear	yellow	small	large	negative	negative	negative	6.0	small	negative	1.038	not_reported	small	not_reported	1	1	1	0	0	0	not_reported	not_reported	0	0	not_reported	not_reported	1	1	1	not_reported	1	not_reported	not_reported	1	not_reported	not_reported	not_reported	not_reported	not_reported	not_reported	not_reported	ABDOMINAL PAIN	51	Female
559	382	no	not_reported	negative	negative	clear	yellow	not_reported	negative	negative	negative	negative	7.5	negative	not_reported	1.01	not_reported	not_reported	0	1	not_reported	not_reported	0	0	0	0	0	0	0	0	0	not_reported	1	not_reported	not_reported	1	not_reported	0	1	not_reported	not_reported	not_reported	not_reported	0	0	not_reported	ABDOMINAL PAIN	32	Female
560	383	no	few	negative	negative	not_clear	yellow	small	small	negative	negative	negative	8.0	negative	small	1.018	not_reported	small	not_reported	0	1	0	not_reported	not_reported	not_reported	not_reported	not_reported	1	0	not_reported	not_reported	not_reported	not_reported	not_reported	not_reported	1	not_reported	1	1	not_reported	not_reported	not_reported	not_reported	0	0	not_reported	FATIGUE	55	Male
561	384	no	few	negative	negative	not_clear	yellow	moderate	negative	negative	small	negative	6.5	negative	small	1.024	not_reported	small	not_reported	1	1	not_reported	not_reported	not_reported	not_reported	not_reported	not_reported	not_reported	not_reported	not_reported	not_reported	not_reported	1	not_reported	not_reported	1	not_reported	not_reported	1	not_reported	not_reported	not_reported	not_reported	0	0	not_reported	EMESIS	20	Female
562	385	no	few	negative	negative	clear	yellow	small	negative	negative	small	negative	8.0	negative	small	1.011	not_reported	small	not_reported	1	1	0	not_reported	not_reported	0	not_reported	not_reported	not_reported	0	not_reported	not_reported	not_reported	not_reported	not_reported	not_reported	1	not_reported	not_reported	1	not_reported	not_reported	not_reported	not_reported	0	not_reported	not_reported	SHORTNESS OF BREATH	54	Male
563	386	no	not_reported	negative	negative	clear	yellow	not_reported	negative	negative	negative	negative	7.0	negative	not_reported	1.01	not_reported	not_reported	0	1	1	0	0	not_reported	0	0	0	0	0	not_reported	not_reported	not_reported	1	1	not_reported	1	not_reported	not_reported	1	not_reported	not_reported	not_reported	not_reported	not_reported	0	not_reported	ABDOMINAL PAIN	34	Male
564	387	no	few	negative	small	not_clear	yellow	small	negative	moderate	negative	negative	6.0	negative	small	1.023	not_reported	small	0	1	1	0	0	0	0	not_reported	0	0	0	0	0	0	1	1	not_reported	1	not_reported	not_reported	not_reported	not_reported	not_reported	not_reported	not_reported	0	0	not_reported	ABDOMINAL PAIN	39	Female
565	387	no	not_reported	negative	moderate	clear	yellow	small	negative	negative	negative	negative	7.0	negative	small	1.005	not_reported	small	not_reported	0	1	0	not_reported	not_reported	0	not_reported	1	not_reported	0	1	not_reported	not_reported	1	not_reported	not_reported	1	not_reported	not_reported	1	not_reported	not_reported	not_reported	not_reported	0	0	not_reported	ABDOMINAL PAIN	38	Female
566	388	yes	many	negative	large	not_clear	yellow	small	moderate	moderate	moderate	negative	6.0	large	moderate	1.03	negative	moderate	not_reported	1	1	0	0	0	0	not_reported	not_reported	not_reported	not_reported	not_reported	not_reported	not_reported	1	not_reported	not_reported	1	not_reported	not_reported	1	not_reported	not_reported	not_reported	not_reported	not_reported	not_reported	not_reported	ABDOMINAL PAIN	67	Female
567	389	no	not_reported	negative	negative	clear	yellow	not_reported	negative	negative	negative	negative	6.5	negative	not_reported	1.033	not_reported	not_reported	not_reported	1	1	not_reported	not_reported	not_reported	not_reported	not_reported	not_reported	1	0	not_reported	not_reported	not_reported	not_reported	1	not_reported	1	not_reported	not_reported	not_reported	not_reported	not_reported	not_reported	not_reported	not_reported	not_reported	not_reported	other	64	Male
568	389	no	many	negative	negative	not_clear	yellow	small	negative	negative	small	positive	6.5	negative	small	1.018	not_reported	moderate	not_reported	1	not_reported	0	0	not_reported	0	not_reported	not_reported	not_reported	not_reported	not_reported	not_reported	not_reported	1	1	not_reported	1	not_reported	not_reported	1	not_reported	not_reported	not_reported	not_reported	not_reported	not_reported	not_reported	ABDOMINAL PAIN	42	Female
569	389	yes	moderate	negative	large	clear	yellow	small	negative	negative	moderate	positive	5.0	moderate	moderate	1.03	negative	moderate	not_reported	0	1	0	0	0	0	not_reported	not_reported	not_reported	not_reported	not_reported	not_reported	not_reported	not_reported	1	not_reported	1	not_reported	not_reported	1	not_reported	not_reported	not_reported	not_reported	not_reported	not_reported	not_reported	ALTERED MENTAL STATUS	82	Female
570	389	no	not_reported	negative	negative	clear	yellow	not_reported	negative	negative	negative	negative	6.0	negative	not_reported	1.01	not_reported	not_reported	not_reported	0	1	not_reported	not_reported	not_reported	not_reported	not_reported	not_reported	0	0	not_reported	not_reported	not_reported	not_reported	1	not_reported	1	not_reported	1	1	0	not_reported	not_reported	not_reported	not_reported	not_reported	not_reported	other	70	Female
571	390	no	not_reported	negative	negative	clear	yellow	not_reported	negative	negative	negative	negative	7.0	negative	not_reported	1.013	not_reported	not_reported	not_reported	not_reported	1	not_reported	not_reported	not_reported	not_reported	not_reported	not_reported	not_reported	0	not_reported	not_reported	not_reported	not_reported	1	not_reported	1	0	1	1	not_reported	not_reported	not_reported	not_reported	not_reported	not_reported	not_reported	DIZZINESS	35	Female
572	391	no	few	negative	negative	not_clear	yellow	large	negative	negative	small	negative	6.5	negative	small	1.027	not_reported	small	0	1	1	0	0	0	0	0	not_reported	not_reported	not_reported	0	1	not_reported	1	not_reported	1	1	not_reported	not_reported	1	not_reported	0	0	0	0	0	not_reported	ABDOMINAL PAIN	23	Female
573	391	no	not_reported	negative	negative	clear	yellow	not_reported	negative	negative	negative	negative	6.0	negative	not_reported	1.023	not_reported	not_reported	not_reported	0	1	0	not_reported	0	not_reported	not_reported	not_reported	0	0	not_reported	not_reported	0	0	not_reported	not_reported	1	1	0	not_reported	not_reported	0	not_reported	0	0	not_reported	not_reported	ALTERED MENTAL STATUS	56	Female
574	392	no	not_reported	negative	negative	clear	yellow	not_reported	moderate	negative	negative	negative	6.0	negative	not_reported	1.025	not_reported	not_reported	not_reported	0	1	0	0	0	0	not_reported	1	0	0	0	0	not_reported	1	not_reported	not_reported	1	not_reported	not_reported	1	not_reported	not_reported	not_reported	not_reported	0	0	not_reported	ABDOMINAL PAIN	62	Female
575	393	no	not_reported	small	negative	clear	yellow	not_reported	negative	negative	negative	negative	6.5	negative	not_reported	1.036	not_reported	not_reported	not_reported	1	1	0	0	not_reported	0	not_reported	0	not_reported	not_reported	not_reported	not_reported	not_reported	1	not_reported	not_reported	not_reported	not_reported	not_reported	not_reported	not_reported	not_reported	not_reported	not_reported	not_reported	not_reported	not_reported	ABDOMINAL PAIN	25	Female
576	394	no	few	negative	negative	clear	yellow	moderate	negative	negative	negative	negative	6.0	moderate	small	1.037	not_reported	small	not_reported	1	1	not_reported	1	not_reported	0	not_reported	1	not_reported	0	0	1	not_reported	1	not_reported	1	1	not_reported	1	1	not_reported	not_reported	not_reported	not_reported	1	0	not_reported	ABDOMINAL PAIN	33	Female
577	395	no	few	small	moderate	clear	yellow	small	negative	small	negative	negative	6.0	negative	small	1.033	not_reported	small	not_reported	not_reported	1	not_reported	not_reported	not_reported	not_reported	not_reported	not_reported	1	0	1	not_reported	not_reported	1	not_reported	not_reported	1	not_reported	not_reported	1	not_reported	not_reported	not_reported	0	not_reported	not_reported	not_reported	ABDOMINAL PAIN	48	Female
578	395	no	moderate	not_reported	small	clear	yellow	small	negative	negative	negative	negative	6.5	negative	small	1.01	not_reported	small	not_reported	not_reported	not_reported	not_reported	not_reported	not_reported	not_reported	not_reported	not_reported	not_reported	not_reported	not_reported	not_reported	not_reported	0	not_reported	not_reported	not_reported	not_reported	not_reported	not_reported	not_reported	1	not_reported	not_reported	not_reported	not_reported	not_reported	FLANK PAIN	58	Female
579	395	no	moderate	negative	negative	clear	amber	small	negative	negative	small	positive	6.5	negative	small	1.008	not_reported	small	not_reported	not_reported	1	1	0	0	0	not_reported	not_reported	not_reported	not_reported	not_reported	not_reported	not_reported	1	not_reported	not_reported	1	not_reported	not_reported	1	not_reported	not_reported	not_reported	not_reported	not_reported	not_reported	not_reported	ABDOMINAL PAIN	77	Female
580	395	yes	moderate	small	large	not_clear	orange	small	negative	small	moderate	positive	5.0	small	moderate	1.03	positive	moderate	not_reported	1	1	0	0	0	0	not_reported	1	not_reported	0	1	not_reported	0	not_reported	not_reported	1	1	not_reported	0	1	not_reported	not_reported	not_reported	not_reported	0	not_reported	not_reported	BACK PAIN	34	Female
581	395	no	few	negative	negative	not_clear	yellow	moderate	negative	negative	small	negative	7.0	negative	small	1.025	not_reported	small	not_reported	not_reported	1	not_reported	0	not_reported	not_reported	not_reported	0	0	0	0	1	not_reported	1	not_reported	not_reported	1	not_reported	not_reported	1	not_reported	not_reported	not_reported	not_reported	1	0	not_reported	ABDOMINAL PAIN	47	Female
582	395	no	not_reported	not_reported	negative	clear	yellow	not_reported	negative	negative	negative	negative	6.0	negative	not_reported	1.025	not_reported	not_reported	not_reported	not_reported	1	1	0	1	0	not_reported	not_reported	not_reported	not_reported	not_reported	not_reported	not_reported	not_reported	not_reported	not_reported	1	not_reported	not_reported	not_reported	not_reported	0	1	not_reported	0	0	not_reported	MALE GU PROBLEM	80	Male
583	395	no	few	negative	negative	clear	yellow	large	negative	negative	small	negative	7.0	negative	small	1.021	not_reported	small	not_reported	not_reported	1	not_reported	not_reported	not_reported	not_reported	not_reported	not_reported	not_reported	not_reported	not_reported	not_reported	not_reported	1	not_reported	not_reported	1	not_reported	not_reported	1	not_reported	not_reported	not_reported	not_reported	not_reported	not_reported	not_reported	other	53	Female
584	395	no	moderate	moderate	large	not_clear	red	small	negative	small	small	negative	6.0	moderate	large	1.034	not_reported	moderate	not_reported	0	1	0	0	0	0	not_reported	not_reported	not_reported	0	0	0	0	1	not_reported	0	1	not_reported	0	1	not_reported	0	not_reported	not_reported	0	0	not_reported	FATIGUE	33	Female
585	396	no	moderate	moderate	large	not_clear	red	small	negative	small	small	negative	6.0	moderate	large	1.034	not_reported	moderate	not_reported	0	1	0	0	0	0	not_reported	not_reported	not_reported	0	0	0	0	1	not_reported	0	1	not_reported	0	1	not_reported	0	not_reported	not_reported	0	0	not_reported	FATIGUE	33	Female
586	396	no	not_reported	not_reported	negative	clear	yellow	not_reported	small	negative	negative	negative	7.0	negative	not_reported	1.006	not_reported	not_reported	not_reported	1	1	not_reported	not_reported	not_reported	not_reported	not_reported	0	0	0	not_reported	not_reported	not_reported	1	1	not_reported	1	not_reported	not_reported	1	not_reported	not_reported	not_reported	not_reported	0	0	not_reported	ABDOMINAL PAIN	65	Male
587	396	yes	moderate	large	negative	not_clear	orange	small	negative	small	small	positive	5.5	small	not_reported	1.019	negative	small	not_reported	1	1	1	0	1	0	not_reported	0	1	1	0	0	1	1	not_reported	not_reported	1	not_reported	1	1	not_reported	not_reported	not_reported	not_reported	0	0	not_reported	other	51	Female
588	396	no	many	not_reported	moderate	not_clear	yellow	not_reported	negative	negative	small	negative	6.0	small	small	1.015	not_reported	large	not_reported	not_reported	1	not_reported	not_reported	not_reported	not_reported	not_reported	not_reported	not_reported	0	not_reported	not_reported	not_reported	1	1	not_reported	1	not_reported	not_reported	not_reported	not_reported	not_reported	not_reported	not_reported	not_reported	not_reported	not_reported	EMESIS	79	Male
589	396	no	not_reported	not_reported	negative	clear	yellow	not_reported	negative	negative	negative	negative	6.0	negative	not_reported	1.016	not_reported	not_reported	not_reported	not_reported	not_reported	not_reported	not_reported	not_reported	not_reported	not_reported	1	not_reported	not_reported	not_reported	not_reported	not_reported	1	not_reported	not_reported	not_reported	not_reported	not_reported	not_reported	not_reported	not_reported	not_reported	not_reported	not_reported	not_reported	not_reported	BACK PAIN	55	Male
590	396	no	few	negative	moderate	clear	yellow	small	negative	negative	negative	negative	6.5	negative	small	1.009	not_reported	negative	not_reported	1	1	1	not_reported	not_reported	not_reported	not_reported	not_reported	not_reported	1	not_reported	not_reported	not_reported	not_reported	not_reported	not_reported	1	not_reported	1	1	not_reported	not_reported	not_reported	not_reported	not_reported	not_reported	not_reported	other	57	Male
591	396	no	many	negative	negative	not_clear	yellow	large	negative	negative	negative	negative	7.0	negative	negative	1.022	not_reported	negative	not_reported	1	1	not_reported	0	not_reported	0	not_reported	not_reported	not_reported	0	0	0	1	1	not_reported	not_reported	1	not_reported	not_reported	not_reported	not_reported	not_reported	not_reported	0	0	0	not_reported	ABDOMINAL PAIN	47	Female
592	396	no	few	negative	negative	clear	yellow	small	negative	negative	small	negative	6.5	negative	small	1.025	not_reported	small	not_reported	1	1	0	0	not_reported	0	not_reported	1	not_reported	not_reported	not_reported	not_reported	not_reported	1	not_reported	not_reported	1	not_reported	not_reported	1	not_reported	not_reported	not_reported	not_reported	not_reported	1	not_reported	FLANK PAIN	53	Male
593	396	no	not_reported	negative	negative	clear	yellow	not_reported	negative	negative	negative	negative	7.5	negative	not_reported	1.022	not_reported	not_reported	not_reported	0	1	0	0	not_reported	0	not_reported	not_reported	0	0	not_reported	not_reported	not_reported	1	1	not_reported	1	not_reported	not_reported	1	not_reported	not_reported	not_reported	not_reported	0	not_reported	not_reported	ABDOMINAL PAIN	53	Male
594	396	no	not_reported	negative	negative	clear	yellow	small	negative	negative	small	negative	7.0	negative	negative	1.008	not_reported	small	not_reported	0	1	0	0	not_reported	0	not_reported	not_reported	not_reported	0	not_reported	not_reported	not_reported	not_reported	not_reported	not_reported	1	0	1	1	not_reported	not_reported	not_reported	not_reported	not_reported	not_reported	not_reported	NEUROLOGIC PROBLEM	64	Female
595	396	no	moderate	negative	negative	clear	yellow	moderate	negative	negative	small	negative	7.0	negative	small	1.009	not_reported	small	not_reported	1	1	not_reported	not_reported	not_reported	0	not_reported	not_reported	not_reported	0	1	1	not_reported	1	not_reported	not_reported	1	not_reported	not_reported	1	not_reported	not_reported	not_reported	not_reported	0	not_reported	not_reported	ABDOMINAL PAIN	34	Female
596	396	no	not_reported	negative	negative	clear	yellow	not_reported	negative	negative	negative	negative	6.0	negative	not_reported	1.027	not_reported	not_reported	not_reported	0	1	0	0	0	0	not_reported	1	1	0	not_reported	not_reported	not_reported	0	not_reported	not_reported	1	not_reported	not_reported	1	not_reported	not_reported	not_reported	not_reported	0	0	not_reported	other	63	Male
597	396	no	many	negative	large	not_clear	yellow	small	negative	negative	small	negative	6.0	moderate	moderate	1.013	not_reported	large	not_reported	not_reported	1	not_reported	0	0	0	not_reported	1	1	0	not_reported	not_reported	0	1	not_reported	0	1	not_reported	1	1	not_reported	0	1	not_reported	0	0	not_reported	FATIGUE	55	Female
598	397	no	not_reported	negative	negative	clear	yellow	not_reported	negative	negative	negative	negative	8.0	negative	not_reported	1.013	not_reported	not_reported	not_reported	not_reported	1	not_reported	not_reported	not_reported	not_reported	not_reported	not_reported	1	not_reported	not_reported	not_reported	1	not_reported	1	not_reported	1	not_reported	not_reported	1	not_reported	not_reported	not_reported	not_reported	not_reported	not_reported	not_reported	other	23	Female
599	398	no	few	not_reported	small	clear	yellow	not_reported	negative	negative	negative	negative	6.0	negative	small	1.013	not_reported	small	1	0	1	0	0	0	0	not_reported	not_reported	0	0	0	0	0	1	not_reported	not_reported	1	not_reported	not_reported	1	not_reported	1	not_reported	0	0	1	not_reported	FLANK PAIN	62	Female
600	399	no	few	negative	small	clear	yellow	moderate	large	negative	small	negative	7.0	negative	small	1.036	not_reported	moderate	not_reported	0	not_reported	0	not_reported	not_reported	not_reported	not_reported	1	not_reported	1	not_reported	not_reported	0	not_reported	not_reported	not_reported	1	not_reported	not_reported	1	not_reported	not_reported	not_reported	not_reported	1	not_reported	1	CHEST PAIN	55	Female
601	400	no	not_reported	negative	negative	clear	yellow	not_reported	negative	negative	negative	negative	6.0	negative	not_reported	1.019	not_reported	not_reported	not_reported	1	1	0	1	not_reported	0	0	0	0	1	not_reported	not_reported	0	1	not_reported	not_reported	1	not_reported	not_reported	1	not_reported	not_reported	not_reported	not_reported	0	0	not_reported	ABDOMINAL PAIN	48	Male
602	400	no	not_reported	negative	negative	clear	yellow	not_reported	small	moderate	negative	negative	6.5	negative	not_reported	1.026	not_reported	not_reported	not_reported	not_reported	not_reported	0	not_reported	0	0	not_reported	not_reported	0	0	not_reported	not_reported	0	0	not_reported	not_reported	not_reported	not_reported	0	1	0	not_reported	not_reported	not_reported	not_reported	not_reported	0	other	66	Female
603	401	no	few	not_reported	small	clear	yellow	not_reported	negative	small	negative	negative	6.0	negative	small	1.021	not_reported	small	not_reported	1	1	0	0	0	0	not_reported	0	not_reported	0	0	0	1	1	not_reported	1	1	not_reported	not_reported	1	not_reported	not_reported	not_reported	0	not_reported	0	0	ABDOMINAL PAIN	56	Female
604	402	no	few	not_reported	small	clear	yellow	not_reported	negative	small	negative	negative	6.0	negative	small	1.021	not_reported	small	not_reported	1	1	0	0	0	0	not_reported	0	not_reported	0	0	0	1	1	not_reported	1	1	not_reported	not_reported	1	not_reported	not_reported	not_reported	0	not_reported	0	0	ABDOMINAL PAIN	56	Female
605	403	no	not_reported	negative	negative	clear	yellow	not_reported	negative	negative	negative	negative	6.0	negative	not_reported	1.007	not_reported	not_reported	not_reported	1	not_reported	0	not_reported	0	0	not_reported	not_reported	0	1	not_reported	not_reported	0	1	not_reported	not_reported	not_reported	not_reported	0	1	0	not_reported	not_reported	not_reported	not_reported	not_reported	0	FEVER	48	Female
606	404	no	few	not_reported	large	not_clear	yellow	not_reported	negative	negative	negative	negative	6.0	negative	large	1.023	not_reported	small	not_reported	0	1	not_reported	0	not_reported	0	not_reported	not_reported	not_reported	not_reported	not_reported	not_reported	not_reported	not_reported	not_reported	not_reported	1	not_reported	not_reported	1	not_reported	1	1	not_reported	not_reported	1	not_reported	FLANK PAIN	78	Male
607	405	no	not_reported	small	negative	clear	yellow	small	negative	negative	small	negative	6.0	negative	negative	1.024	not_reported	small	0	1	1	0	1	0	0	not_reported	not_reported	0	1	not_reported	not_reported	not_reported	1	not_reported	1	1	0	0	1	0	0	not_reported	not_reported	0	0	0	FEVER	19	Female
608	406	no	few	negative	negative	clear	yellow	moderate	negative	large	negative	negative	6.5	negative	small	1.016	not_reported	small	not_reported	not_reported	1	0	not_reported	not_reported	0	not_reported	0	not_reported	0	0	0	not_reported	1	not_reported	not_reported	1	not_reported	0	1	not_reported	not_reported	not_reported	not_reported	0	0	not_reported	ABDOMINAL PAIN	33	Female
609	406	no	few	negative	negative	clear	yellow	moderate	negative	large	negative	negative	6.5	negative	small	1.016	not_reported	small	not_reported	not_reported	1	0	not_reported	not_reported	0	not_reported	0	not_reported	0	0	0	not_reported	1	not_reported	not_reported	1	not_reported	0	1	not_reported	not_reported	not_reported	not_reported	0	0	not_reported	ABDOMINAL PAIN	33	Female
610	407	yes	few	negative	small	not_clear	yellow	moderate	negative	small	negative	negative	6.0	moderate	small	1.015	negative	moderate	0	1	1	1	0	0	0	0	not_reported	not_reported	not_reported	not_reported	not_reported	1	1	not_reported	not_reported	1	not_reported	not_reported	1	not_reported	0	1	1	0	0	not_reported	MALE GU PROBLEM	66	Male
611	408	no	not_reported	not_reported	negative	clear	yellow	not_reported	negative	negative	negative	negative	6.0	negative	not_reported	1.017	not_reported	not_reported	not_reported	not_reported	1	not_reported	not_reported	not_reported	not_reported	not_reported	not_reported	not_reported	not_reported	not_reported	not_reported	not_reported	1	1	not_reported	1	not_reported	not_reported	1	not_reported	not_reported	not_reported	not_reported	not_reported	not_reported	not_reported	other	94	Male
612	409	yes	few	negative	moderate	not_clear	yellow	moderate	negative	negative	large	negative	7.0	small	moderate	1.02	negative	large	0	0	1	not_reported	not_reported	not_reported	0	not_reported	not_reported	not_reported	not_reported	not_reported	not_reported	not_reported	not_reported	not_reported	not_reported	not_reported	not_reported	not_reported	not_reported	not_reported	0	not_reported	not_reported	1	1	not_reported	FEMALE GU PROBLEM	35	Female
613	409	no	not_reported	negative	negative	clear	yellow	not_reported	negative	moderate	negative	negative	7.0	negative	not_reported	1.029	not_reported	not_reported	not_reported	not_reported	1	0	0	0	0	not_reported	not_reported	not_reported	not_reported	not_reported	not_reported	not_reported	1	not_reported	not_reported	1	not_reported	not_reported	not_reported	not_reported	not_reported	not_reported	not_reported	not_reported	not_reported	not_reported	ABDOMINAL PAIN	65	Male
614	410	yes	few	negative	negative	clear	yellow	large	negative	negative	small	negative	6.5	negative	not_reported	1.027	negative	small	not_reported	0	1	0	0	0	0	not_reported	not_reported	1	not_reported	not_reported	not_reported	not_reported	1	1	not_reported	1	not_reported	not_reported	1	not_reported	not_reported	not_reported	not_reported	not_reported	not_reported	not_reported	EMESIS	34	Female
615	410	yes	not_reported	small	negative	not_clear	yellow	small	negative	small	small	negative	7.5	small	not_reported	1.024	positive	moderate	0	0	1	not_reported	not_reported	not_reported	not_reported	not_reported	not_reported	not_reported	0	not_reported	not_reported	not_reported	0	1	not_reported	1	not_reported	1	1	not_reported	not_reported	not_reported	not_reported	not_reported	not_reported	not_reported	EMESIS	33	Male
616	411	no	few	negative	large	not_clear	yellow	small	negative	negative	small	negative	7.5	small	negative	1.023	not_reported	small	not_reported	1	1	not_reported	not_reported	not_reported	not_reported	not_reported	not_reported	not_reported	not_reported	1	not_reported	not_reported	1	not_reported	not_reported	1	not_reported	not_reported	1	not_reported	not_reported	not_reported	not_reported	not_reported	not_reported	not_reported	ABDOMINAL PAIN	19	Female
617	412	no	not_reported	negative	large	clear	yellow	not_reported	negative	small	negative	negative	6.5	negative	large	1.011	not_reported	small	not_reported	1	1	0	not_reported	not_reported	0	not_reported	not_reported	not_reported	0	not_reported	not_reported	not_reported	1	not_reported	not_reported	1	not_reported	not_reported	1	not_reported	not_reported	not_reported	not_reported	0	not_reported	not_reported	ABDOMINAL PAIN	32	Female
618	413	no	few	negative	negative	not_clear	yellow	large	negative	negative	negative	negative	6.0	negative	negative	1.027	not_reported	moderate	not_reported	1	1	0	0	0	0	not_reported	0	not_reported	0	0	0	0	1	not_reported	not_reported	1	not_reported	not_reported	1	not_reported	not_reported	not_reported	not_reported	0	0	not_reported	ABDOMINAL PAIN	21	Female
619	414	no	not_reported	negative	negative	clear	yellow	not_reported	negative	negative	negative	negative	7.5	negative	not_reported	1.018	not_reported	not_reported	not_reported	not_reported	1	not_reported	not_reported	not_reported	not_reported	not_reported	not_reported	not_reported	0	not_reported	not_reported	0	1	not_reported	not_reported	not_reported	not_reported	not_reported	not_reported	not_reported	not_reported	0	not_reported	0	0	not_reported	other	28	Male
620	415	no	few	negative	negative	clear	yellow	moderate	negative	moderate	small	negative	6.5	negative	negative	1.012	not_reported	moderate	not_reported	1	1	not_reported	1	not_reported	0	not_reported	not_reported	not_reported	0	not_reported	not_reported	not_reported	1	not_reported	not_reported	1	not_reported	not_reported	1	not_reported	not_reported	not_reported	not_reported	0	not_reported	not_reported	other	60	Female
621	416	no	moderate	negative	negative	not_clear	yellow	large	negative	negative	small	negative	5.5	small	negative	1.022	not_reported	moderate	not_reported	1	1	not_reported	not_reported	not_reported	not_reported	not_reported	not_reported	not_reported	0	not_reported	not_reported	not_reported	1	1	not_reported	1	not_reported	not_reported	1	not_reported	not_reported	not_reported	not_reported	not_reported	not_reported	not_reported	other	66	Female
622	417	no	not_reported	negative	moderate	clear	yellow	not_reported	negative	negative	negative	negative	6.5	negative	moderate	1.027	not_reported	moderate	not_reported	0	1	0	0	0	0	not_reported	not_reported	not_reported	0	not_reported	not_reported	not_reported	0	not_reported	not_reported	1	not_reported	not_reported	1	not_reported	not_reported	not_reported	not_reported	0	1	not_reported	HEMATURIA	18	Male
623	417	no	not_reported	negative	negative	clear	yellow	not_reported	negative	small	negative	negative	8.0	negative	not_reported	1.011	not_reported	not_reported	not_reported	not_reported	1	not_reported	not_reported	not_reported	not_reported	not_reported	not_reported	not_reported	0	not_reported	not_reported	0	1	not_reported	not_reported	1	not_reported	not_reported	1	not_reported	not_reported	not_reported	not_reported	0	not_reported	not_reported	ABDOMINAL PAIN	48	Female
624	418	no	not_reported	negative	negative	clear	yellow	not_reported	negative	negative	negative	negative	7.5	negative	not_reported	1.015	not_reported	not_reported	not_reported	1	1	0	not_reported	not_reported	not_reported	not_reported	not_reported	not_reported	not_reported	not_reported	not_reported	not_reported	1	not_reported	not_reported	not_reported	not_reported	not_reported	not_reported	not_reported	not_reported	not_reported	not_reported	not_reported	not_reported	not_reported	ABDOMINAL PAIN	38	Female
625	418	no	moderate	negative	small	not_clear	yellow	not_reported	negative	negative	small	positive	6.5	negative	negative	1.013	not_reported	small	not_reported	0	1	0	0	0	0	not_reported	not_reported	1	1	0	0	0	0	not_reported	not_reported	1	1	0	not_reported	not_reported	not_reported	not_reported	not_reported	not_reported	0	not_reported	NEUROLOGIC PROBLEM	95	Female
626	418	no	few	negative	negative	clear	yellow	small	negative	negative	negative	negative	6.0	small	negative	1.017	not_reported	small	not_reported	1	1	0	0	0	0	not_reported	0	0	0	not_reported	not_reported	0	1	1	not_reported	1	not_reported	not_reported	1	not_reported	not_reported	not_reported	not_reported	0	0	not_reported	ABDOMINAL PAIN	68	Male
627	418	yes	moderate	negative	large	not_clear	red	small	negative	small	large	positive	8.0	large	large	1.019	negative	moderate	not_reported	0	1	not_reported	not_reported	not_reported	not_reported	not_reported	not_reported	not_reported	not_reported	not_reported	not_reported	not_reported	not_reported	not_reported	not_reported	1	not_reported	not_reported	1	not_reported	not_reported	not_reported	1	0	1	not_reported	not_reported	55	not_reported
628	418	no	not_reported	negative	negative	clear	yellow	not_reported	negative	negative	negative	negative	6.5	negative	not_reported	1.007	not_reported	not_reported	not_reported	0	1	0	0	0	0	not_reported	not_reported	1	not_reported	not_reported	not_reported	not_reported	0	1	not_reported	1	not_reported	not_reported	1	not_reported	not_reported	not_reported	not_reported	0	not_reported	not_reported	other	38	Female
629	418	no	not_reported	negative	negative	clear	yellow	small	negative	negative	negative	negative	6.0	negative	negative	1.009	not_reported	moderate	1	0	1	0	0	not_reported	0	0	1	0	0	0	0	0	1	not_reported	0	1	not_reported	0	not_reported	not_reported	1	0	0	0	0	not_reported	ABDOMINAL PAIN	55	Female
630	419	no	not_reported	negative	negative	clear	yellow	not_reported	negative	negative	negative	negative	6.5	negative	not_reported	1.021	not_reported	not_reported	0	1	1	0	0	0	0	0	0	not_reported	0	1	0	not_reported	1	not_reported	not_reported	not_reported	not_reported	not_reported	not_reported	not_reported	not_reported	not_reported	not_reported	0	0	not_reported	ABDOMINAL PAIN	47	Female
631	420	no	not_reported	negative	large	not_clear	yellow	small	negative	negative	negative	negative	6.0	negative	large	1.033	not_reported	small	not_reported	1	1	not_reported	not_reported	not_reported	not_reported	not_reported	not_reported	not_reported	0	1	0	not_reported	not_reported	not_reported	not_reported	1	not_reported	not_reported	not_reported	not_reported	not_reported	not_reported	not_reported	not_reported	not_reported	not_reported	VAGINAL BLEEDING	21	Female
632	421	no	few	negative	negative	clear	yellow	large	large	negative	small	positive	6.0	negative	negative	1.016	not_reported	moderate	not_reported	not_reported	not_reported	not_reported	not_reported	not_reported	not_reported	not_reported	0	0	1	0	0	0	1	1	not_reported	not_reported	not_reported	not_reported	not_reported	not_reported	not_reported	not_reported	not_reported	0	0	not_reported	ABDOMINAL PAIN	49	Female
633	422	no	not_reported	negative	negative	clear	yellow	not_reported	negative	negative	negative	negative	6.0	negative	not_reported	1.008	not_reported	not_reported	not_reported	0	1	0	0	0	0	not_reported	not_reported	1	0	not_reported	not_reported	0	not_reported	not_reported	0	1	not_reported	not_reported	1	1	0	0	not_reported	0	not_reported	not_reported	FATIGUE	60	Female
634	422	no	moderate	negative	negative	not_clear	yellow	large	negative	negative	negative	negative	6.0	negative	small	1.021	not_reported	small	not_reported	1	1	0	0	not_reported	0	not_reported	not_reported	1	0	0	1	not_reported	1	not_reported	not_reported	1	not_reported	not_reported	1	not_reported	1	0	not_reported	not_reported	not_reported	not_reported	FLANK PAIN	30	Female
635	422	no	few	negative	small	clear	yellow	moderate	negative	negative	negative	negative	6.0	negative	negative	1.016	not_reported	small	not_reported	1	not_reported	1	not_reported	0	0	not_reported	not_reported	0	0	not_reported	not_reported	0	1	not_reported	not_reported	not_reported	not_reported	0	1	0	not_reported	not_reported	not_reported	not_reported	not_reported	0	ABDOMINAL PAIN	57	Female
636	423	no	not_reported	negative	negative	clear	yellow	not_reported	negative	negative	negative	negative	6.5	negative	not_reported	1.006	not_reported	not_reported	not_reported	0	1	0	not_reported	not_reported	not_reported	not_reported	1	0	0	0	0	not_reported	0	not_reported	not_reported	1	not_reported	not_reported	1	not_reported	1	0	not_reported	0	0	not_reported	not_reported	55	not_reported
637	424	no	not_reported	not_reported	negative	clear	yellow	not_reported	negative	negative	negative	negative	6.0	negative	not_reported	1.026	not_reported	not_reported	0	1	not_reported	not_reported	0	not_reported	0	0	not_reported	not_reported	1	not_reported	not_reported	not_reported	1	1	not_reported	1	not_reported	not_reported	1	not_reported	not_reported	not_reported	not_reported	not_reported	not_reported	not_reported	EMESIS	43	Male
638	425	no	not_reported	not_reported	other	clear	yellow	small	negative	negative	negative	negative	6.0	negative	small	1.007	not_reported	small	0	1	1	0	not_reported	0	0	not_reported	1	1	not_reported	not_reported	not_reported	not_reported	1	not_reported	not_reported	1	not_reported	not_reported	1	not_reported	0	not_reported	not_reported	0	0	not_reported	ABDOMINAL PAIN	73	Male
639	426	no	not_reported	negative	negative	clear	yellow	not_reported	large	negative	negative	negative	6.5	negative	not_reported	1.028	not_reported	not_reported	not_reported	not_reported	1	0	not_reported	0	0	not_reported	not_reported	not_reported	0	not_reported	not_reported	not_reported	1	not_reported	not_reported	1	not_reported	not_reported	not_reported	not_reported	not_reported	not_reported	not_reported	1	1	not_reported	other	81	Female
640	427	no	not_reported	negative	negative	not_clear	yellow	small	negative	negative	negative	negative	7.0	negative	small	1.022	not_reported	negative	not_reported	1	not_reported	not_reported	not_reported	not_reported	not_reported	not_reported	not_reported	not_reported	1	not_reported	not_reported	not_reported	not_reported	not_reported	not_reported	1	not_reported	not_reported	1	not_reported	0	not_reported	not_reported	1	not_reported	not_reported	FEVER	70	Female
641	428	no	not_reported	not_reported	negative	clear	yellow	not_reported	negative	negative	negative	negative	7.0	negative	not_reported	1.018	not_reported	not_reported	0	1	1	0	0	0	0	not_reported	not_reported	0	0	not_reported	not_reported	not_reported	1	1	not_reported	1	0	0	1	not_reported	not_reported	not_reported	not_reported	not_reported	not_reported	not_reported	CHEST PAIN	47	Male
642	429	yes	few	small	moderate	not_clear	yellow	large	negative	negative	small	negative	5.5	moderate	moderate	1.028	negative	moderate	not_reported	0	1	0	0	0	0	not_reported	not_reported	not_reported	not_reported	not_reported	not_reported	not_reported	1	not_reported	not_reported	1	not_reported	not_reported	1	not_reported	not_reported	not_reported	not_reported	not_reported	not_reported	not_reported	ABDOMINAL PAIN	46	Female
643	429	no	few	negative	negative	not_clear	yellow	large	negative	small	negative	negative	6.0	negative	negative	1.013	not_reported	small	1	1	1	not_reported	not_reported	not_reported	not_reported	not_reported	1	not_reported	not_reported	not_reported	not_reported	not_reported	1	not_reported	not_reported	not_reported	not_reported	not_reported	not_reported	not_reported	not_reported	not_reported	not_reported	1	not_reported	not_reported	not_reported	55	not_reported
644	429	no	few	negative	small	clear	yellow	moderate	negative	negative	small	negative	7.0	negative	small	1.015	not_reported	moderate	not_reported	1	1	0	0	not_reported	0	not_reported	not_reported	not_reported	0	0	0	not_reported	1	not_reported	not_reported	1	not_reported	not_reported	1	not_reported	not_reported	not_reported	not_reported	0	0	not_reported	ABDOMINAL PAIN	36	Female
645	429	no	few	negative	negative	clear	yellow	not_reported	negative	moderate	negative	negative	6.5	small	small	1.03	not_reported	small	not_reported	1	1	not_reported	not_reported	not_reported	not_reported	not_reported	0	0	0	not_reported	not_reported	0	1	not_reported	not_reported	1	not_reported	0	1	not_reported	not_reported	1	1	not_reported	not_reported	not_reported	EMESIS	31	Male
646	429	no	not_reported	negative	negative	clear	yellow	not_reported	negative	negative	negative	negative	6.0	negative	not_reported	1.019	not_reported	not_reported	not_reported	not_reported	not_reported	not_reported	not_reported	not_reported	not_reported	not_reported	not_reported	0	0	not_reported	not_reported	not_reported	1	not_reported	not_reported	not_reported	not_reported	not_reported	not_reported	not_reported	not_reported	not_reported	not_reported	1	not_reported	not_reported	ABDOMINAL PAIN	27	Male
647	430	no	few	negative	large	not_clear	yellow	small	negative	negative	small	negative	6.5	moderate	moderate	1.021	not_reported	small	not_reported	0	1	not_reported	not_reported	not_reported	not_reported	not_reported	not_reported	not_reported	0	not_reported	not_reported	not_reported	not_reported	not_reported	not_reported	not_reported	not_reported	not_reported	not_reported	not_reported	not_reported	not_reported	not_reported	1	not_reported	not_reported	ABDOMINAL PAIN	64	Male
648	431	no	moderate	negative	small	not_clear	yellow	large	negative	negative	small	negative	6.0	negative	small	1.017	not_reported	moderate	not_reported	0	1	0	0	0	0	not_reported	0	1	0	not_reported	not_reported	0	0	not_reported	not_reported	1	not_reported	not_reported	1	0	0	0	not_reported	0	0	not_reported	CHEST PAIN	63	Female
649	432	yes	moderate	negative	negative	clear	yellow	moderate	negative	negative	moderate	negative	7.0	negative	small	1.017	negative	moderate	not_reported	0	1	0	not_reported	not_reported	not_reported	not_reported	not_reported	not_reported	0	not_reported	not_reported	not_reported	not_reported	1	not_reported	1	not_reported	not_reported	1	0	not_reported	not_reported	not_reported	not_reported	not_reported	not_reported	other	39	Female
650	432	no	few	negative	negative	not_clear	yellow	small	negative	negative	negative	negative	6.0	negative	negative	1.012	not_reported	small	0	1	1	0	0	not_reported	0	0	not_reported	not_reported	0	not_reported	not_reported	not_reported	1	not_reported	not_reported	not_reported	not_reported	not_reported	not_reported	not_reported	not_reported	not_reported	not_reported	0	not_reported	not_reported	other	78	Female
651	432	no	many	negative	moderate	not_clear	yellow	not_reported	small	negative	small	negative	7.0	moderate	moderate	1.013	not_reported	large	not_reported	0	1	0	0	0	0	not_reported	0	not_reported	0	not_reported	not_reported	0	1	1	not_reported	1	not_reported	0	1	not_reported	0	not_reported	not_reported	0	0	not_reported	ABDOMINAL PAIN	61	Male
652	432	no	not_reported	negative	negative	clear	yellow	moderate	negative	small	small	negative	5.5	small	small	1.025	negative	moderate	not_reported	0	1	0	not_reported	not_reported	not_reported	not_reported	not_reported	not_reported	0	not_reported	not_reported	not_reported	1	1	not_reported	1	not_reported	not_reported	1	not_reported	not_reported	not_reported	not_reported	not_reported	not_reported	not_reported	SHORTNESS OF BREATH	92	Female
653	432	no	few	not_reported	negative	clear	yellow	small	negative	negative	small	negative	6.0	negative	negative	1.011	not_reported	moderate	not_reported	0	1	not_reported	0	not_reported	0	not_reported	not_reported	1	1	not_reported	not_reported	not_reported	1	not_reported	not_reported	1	0	0	1	not_reported	not_reported	not_reported	not_reported	0	not_reported	not_reported	FEVER	82	Female
654	432	yes	marked	negative	small	not_clear	yellow	not_reported	negative	negative	large	negative	7.0	large	moderate	1.012	negative	large	not_reported	0	1	0	not_reported	not_reported	not_reported	not_reported	not_reported	not_reported	not_reported	not_reported	not_reported	not_reported	not_reported	1	not_reported	1	not_reported	not_reported	1	0	not_reported	not_reported	not_reported	not_reported	not_reported	not_reported	NEUROLOGIC PROBLEM	89	Female
655	433	no	not_reported	negative	negative	clear	yellow	not_reported	negative	negative	negative	negative	6.0	negative	not_reported	1.017	not_reported	not_reported	not_reported	1	not_reported	0	0	0	0	not_reported	0	0	0	not_reported	not_reported	not_reported	1	not_reported	not_reported	1	not_reported	0	1	not_reported	1	not_reported	not_reported	0	0	not_reported	ABDOMINAL PAIN	59	Male
656	434	no	few	negative	negative	clear	yellow	small	negative	negative	negative	negative	6.0	small	negative	1.016	not_reported	small	not_reported	1	1	0	0	0	0	not_reported	0	1	0	not_reported	not_reported	not_reported	1	not_reported	not_reported	1	not_reported	0	1	0	not_reported	not_reported	not_reported	0	0	not_reported	EMESIS	68	Female
657	434	no	few	small	negative	not_clear	amber	small	negative	small	small	negative	6.0	negative	small	1.025	not_reported	small	not_reported	1	1	not_reported	0	not_reported	0	not_reported	1	not_reported	0	not_reported	not_reported	not_reported	1	not_reported	not_reported	1	not_reported	not_reported	1	not_reported	not_reported	not_reported	not_reported	0	not_reported	not_reported	BACK PAIN	51	Female
658	435	yes	moderate	negative	large	not_clear	yellow	not_reported	negative	negative	large	negative	5.5	moderate	moderate	1.016	negative	large	not_reported	1	1	not_reported	not_reported	not_reported	not_reported	not_reported	not_reported	not_reported	0	not_reported	not_reported	not_reported	1	not_reported	0	1	not_reported	not_reported	1	not_reported	0	not_reported	1	1	1	not_reported	HEMATURIA	44	Female
659	436	no	not_reported	negative	negative	clear	yellow	not_reported	negative	moderate	negative	negative	6.5	negative	not_reported	1.021	not_reported	not_reported	not_reported	1	1	0	not_reported	not_reported	not_reported	not_reported	not_reported	1	not_reported	not_reported	not_reported	not_reported	1	1	not_reported	1	not_reported	not_reported	1	not_reported	not_reported	not_reported	not_reported	not_reported	not_reported	not_reported	ABDOMINAL PAIN	56	Male
660	437	no	not_reported	not_reported	negative	clear	yellow	not_reported	negative	negative	negative	negative	7.5	negative	not_reported	1.005	not_reported	not_reported	0	1	1	not_reported	0	not_reported	0	0	not_reported	0	0	not_reported	not_reported	1	1	not_reported	not_reported	1	not_reported	not_reported	1	not_reported	not_reported	not_reported	not_reported	0	not_reported	not_reported	ABDOMINAL PAIN	52	Female
661	438	no	moderate	negative	negative	not_clear	yellow	not_reported	negative	negative	negative	negative	6.0	negative	small	1.027	not_reported	small	not_reported	not_reported	1	0	0	0	0	not_reported	0	1	0	not_reported	not_reported	0	1	1	0	1	not_reported	0	1	not_reported	0	not_reported	not_reported	0	not_reported	not_reported	ABDOMINAL PAIN	38	Female
662	438	no	not_reported	negative	negative	clear	yellow	not_reported	negative	negative	negative	negative	7.5	negative	not_reported	1.014	not_reported	not_reported	not_reported	not_reported	1	not_reported	not_reported	not_reported	not_reported	not_reported	not_reported	not_reported	not_reported	not_reported	not_reported	not_reported	0	not_reported	not_reported	1	0	not_reported	1	not_reported	not_reported	not_reported	not_reported	not_reported	not_reported	not_reported	CHEST PAIN	65	Male
663	438	no	few	negative	negative	clear	yellow	small	negative	negative	negative	negative	7.0	small	small	1.014	not_reported	negative	not_reported	1	1	not_reported	not_reported	not_reported	not_reported	not_reported	0	1	0	not_reported	not_reported	not_reported	not_reported	1	not_reported	1	not_reported	not_reported	1	1	not_reported	not_reported	not_reported	not_reported	not_reported	not_reported	other	88	Female
664	438	no	not_reported	negative	negative	clear	yellow	not_reported	negative	negative	negative	negative	7.0	negative	not_reported	1.013	not_reported	not_reported	not_reported	0	1	0	0	0	0	not_reported	0	not_reported	0	not_reported	not_reported	not_reported	0	1	not_reported	1	not_reported	0	1	not_reported	0	0	not_reported	0	0	not_reported	ABDOMINAL PAIN	63	Male
665	439	no	moderate	negative	negative	not_clear	yellow	moderate	negative	negative	negative	negative	7.5	negative	small	1.018	not_reported	small	not_reported	1	1	not_reported	0	0	not_reported	not_reported	not_reported	not_reported	not_reported	not_reported	not_reported	0	1	not_reported	not_reported	1	not_reported	not_reported	1	not_reported	not_reported	not_reported	not_reported	not_reported	not_reported	not_reported	other	48	Female
666	439	no	not_reported	negative	negative	clear	yellow	not_reported	negative	negative	negative	negative	5.5	negative	not_reported	1.023	not_reported	not_reported	not_reported	0	1	0	not_reported	not_reported	0	not_reported	0	0	0	0	0	0	1	1	not_reported	1	not_reported	not_reported	1	not_reported	not_reported	not_reported	not_reported	0	0	not_reported	ABDOMINAL PAIN	26	Female
667	439	no	not_reported	negative	negative	clear	yellow	not_reported	negative	negative	negative	negative	6.0	negative	not_reported	1.012	not_reported	not_reported	not_reported	0	1	0	not_reported	not_reported	not_reported	not_reported	not_reported	not_reported	not_reported	not_reported	not_reported	not_reported	0	not_reported	not_reported	1	1	not_reported	1	not_reported	not_reported	not_reported	not_reported	not_reported	not_reported	not_reported	ALTERED MENTAL STATUS	86	Male
668	439	no	few	negative	negative	not_clear	yellow	small	negative	negative	negative	negative	6.5	small	negative	1.032	not_reported	small	not_reported	1	1	0	not_reported	0	0	not_reported	not_reported	not_reported	not_reported	not_reported	not_reported	not_reported	not_reported	not_reported	not_reported	1	not_reported	not_reported	1	not_reported	not_reported	not_reported	not_reported	not_reported	not_reported	not_reported	ABDOMINAL PAIN	19	Female
669	440	no	few	negative	moderate	clear	yellow	small	negative	negative	negative	negative	6.5	negative	small	1.013	not_reported	small	1	1	1	not_reported	1	not_reported	not_reported	not_reported	0	0	0	1	1	not_reported	1	not_reported	0	1	not_reported	0	1	not_reported	1	0	0	0	1	not_reported	ABDOMINAL PAIN	25	Female
670	440	no	moderate	not_reported	negative	clear	yellow	small	negative	negative	small	negative	6.0	negative	small	1.019	not_reported	moderate	not_reported	0	1	not_reported	not_reported	not_reported	not_reported	not_reported	not_reported	1	0	not_reported	not_reported	1	1	not_reported	not_reported	1	not_reported	not_reported	1	not_reported	not_reported	not_reported	not_reported	0	not_reported	not_reported	ABDOMINAL PAIN	79	Female
671	440	no	moderate	negative	negative	not_clear	yellow	small	negative	negative	negative	negative	6.5	negative	small	1.025	not_reported	small	0	1	1	not_reported	0	not_reported	0	0	not_reported	not_reported	1	not_reported	not_reported	1	1	1	not_reported	1	not_reported	not_reported	1	not_reported	not_reported	not_reported	not_reported	not_reported	not_reported	not_reported	other	24	Female
672	440	no	not_reported	negative	negative	clear	yellow	not_reported	large	negative	negative	negative	6.0	negative	not_reported	1.022	not_reported	not_reported	not_reported	1	1	1	0	0	0	not_reported	not_reported	0	0	not_reported	not_reported	0	1	not_reported	not_reported	1	not_reported	not_reported	1	not_reported	0	0	0	0	0	not_reported	ABDOMINAL PAIN	46	Male
673	440	no	few	not_reported	not_reported	not_clear	orange	moderate	negative	not_reported	not_reported	not_reported	not_reported	negative	small	1.02	not_reported	small	not_reported	1	1	not_reported	not_reported	not_reported	0	not_reported	not_reported	not_reported	not_reported	0	0	not_reported	1	not_reported	not_reported	1	not_reported	not_reported	1	not_reported	not_reported	not_reported	not_reported	1	not_reported	not_reported	ABDOMINAL PAIN	28	Female
674	441	no	not_reported	negative	negative	clear	yellow	not_reported	negative	negative	negative	negative	6.5	negative	not_reported	1.016	not_reported	not_reported	0	1	1	not_reported	0	not_reported	1	not_reported	0	0	1	0	0	not_reported	1	1	not_reported	1	not_reported	not_reported	1	not_reported	not_reported	not_reported	not_reported	0	0	not_reported	ABDOMINAL PAIN	21	Female
675	441	no	moderate	negative	large	not_clear	yellow	small	negative	negative	small	negative	6.5	small	moderate	1.023	not_reported	moderate	not_reported	not_reported	1	not_reported	not_reported	not_reported	not_reported	not_reported	not_reported	0	1	not_reported	not_reported	not_reported	not_reported	1	not_reported	not_reported	not_reported	not_reported	not_reported	not_reported	not_reported	not_reported	not_reported	not_reported	not_reported	not_reported	FEVER	24	Female
676	442	no	moderate	not_reported	large	not_clear	yellow	not_reported	negative	negative	small	negative	6.5	large	moderate	1.023	not_reported	large	not_reported	0	not_reported	not_reported	not_reported	not_reported	not_reported	not_reported	not_reported	not_reported	not_reported	not_reported	not_reported	not_reported	0	not_reported	not_reported	1	not_reported	not_reported	1	not_reported	not_reported	not_reported	not_reported	1	not_reported	1	MALE GU PROBLEM	21	Male
677	442	no	not_reported	not_reported	negative	clear	yellow	not_reported	negative	negative	negative	negative	6.0	negative	not_reported	1.03	not_reported	not_reported	not_reported	1	1	not_reported	not_reported	not_reported	not_reported	not_reported	not_reported	not_reported	not_reported	0	not_reported	1	1	not_reported	not_reported	1	not_reported	not_reported	1	not_reported	not_reported	not_reported	0	0	not_reported	not_reported	other	49	Female
678	443	no	few	negative	negative	not_clear	yellow	moderate	negative	negative	small	negative	6.0	negative	small	1.017	not_reported	small	not_reported	1	1	0	0	not_reported	0	0	not_reported	0	0	not_reported	not_reported	0	0	not_reported	not_reported	1	not_reported	not_reported	1	not_reported	not_reported	not_reported	not_reported	not_reported	not_reported	not_reported	FEMALE GU PROBLEM	34	Female
679	443	yes	many	negative	small	not_clear	yellow	small	negative	negative	small	negative	6.0	negative	moderate	1.014	positive	moderate	not_reported	0	1	0	not_reported	not_reported	not_reported	not_reported	not_reported	not_reported	1	not_reported	not_reported	not_reported	0	1	not_reported	1	not_reported	not_reported	1	not_reported	not_reported	not_reported	not_reported	not_reported	not_reported	not_reported	FEVER	40	Female
680	443	yes	marked	negative	small	not_clear	yellow	small	negative	negative	moderate	positive	6.0	negative	small	1.008	negative	moderate	not_reported	0	1	0	not_reported	not_reported	0	not_reported	not_reported	0	0	0	0	not_reported	0	not_reported	0	1	not_reported	not_reported	1	not_reported	not_reported	0	not_reported	1	0	not_reported	FEMALE GU PROBLEM	32	Female
681	444	no	moderate	small	large	not_clear	yellow	large	negative	negative	small	negative	6.5	moderate	moderate	1.025	not_reported	moderate	not_reported	1	not_reported	1	1	1	0	not_reported	0	not_reported	not_reported	1	not_reported	not_reported	1	not_reported	1	1	not_reported	1	1	not_reported	not_reported	not_reported	not_reported	1	not_reported	not_reported	FEMALE GU PROBLEM	61	Female
682	445	yes	few	negative	large	not_clear	red	negative	negative	small	moderate	negative	7.0	small	moderate	1.02	negative	small	0	0	1	0	0	not_reported	0	not_reported	not_reported	0	0	not_reported	not_reported	0	not_reported	not_reported	not_reported	1	not_reported	not_reported	1	not_reported	1	0	1	0	0	not_reported	FLANK PAIN	33	Male
683	445	no	few	negative	large	not_clear	yellow	not_reported	negative	negative	small	negative	6.0	negative	moderate	1.016	not_reported	small	not_reported	1	1	0	0	not_reported	0	not_reported	1	not_reported	0	not_reported	not_reported	not_reported	1	not_reported	not_reported	1	not_reported	not_reported	not_reported	not_reported	1	0	not_reported	1	1	not_reported	ABDOMINAL PAIN	62	Male
684	446	no	few	negative	small	clear	yellow	not_reported	large	moderate	negative	negative	6.5	moderate	small	1.026	not_reported	small	not_reported	0	1	0	0	0	0	not_reported	not_reported	not_reported	1	not_reported	not_reported	not_reported	not_reported	not_reported	not_reported	1	not_reported	not_reported	not_reported	not_reported	not_reported	not_reported	not_reported	not_reported	not_reported	not_reported	FEVER	91	Female
685	447	no	not_reported	not_reported	negative	clear	yellow	not_reported	negative	negative	negative	negative	6.0	negative	not_reported	1.019	not_reported	not_reported	not_reported	1	1	not_reported	not_reported	not_reported	not_reported	not_reported	0	not_reported	0	0	0	not_reported	1	not_reported	not_reported	1	not_reported	not_reported	1	not_reported	not_reported	not_reported	not_reported	0	not_reported	not_reported	ABDOMINAL PAIN	36	Female
686	447	no	not_reported	negative	negative	clear	yellow	not_reported	negative	negative	negative	negative	6.5	negative	not_reported	1.02	not_reported	not_reported	not_reported	not_reported	1	not_reported	not_reported	not_reported	not_reported	not_reported	not_reported	not_reported	0	0	not_reported	not_reported	1	not_reported	not_reported	1	not_reported	not_reported	1	not_reported	not_reported	not_reported	not_reported	not_reported	not_reported	not_reported	ABDOMINAL PAIN	21	Female
687	447	no	none	negative	negative	clear	yellow	small	negative	negative	moderate	negative	7.0	negative	negative	1.005	negative	small	not_reported	0	1	not_reported	0	not_reported	not_reported	not_reported	0	0	0	0	0	not_reported	0	not_reported	0	1	not_reported	0	1	not_reported	0	0	not_reported	1	0	not_reported	URINARY TRACT INFECTION	31	Female
688	448	yes	marked	negative	small	not_clear	yellow	small	negative	small	moderate	positive	6.5	negative	small	1.018	negative	moderate	0	0	1	not_reported	not_reported	not_reported	0	not_reported	0	0	1	not_reported	not_reported	not_reported	1	not_reported	not_reported	1	0	0	1	not_reported	not_reported	not_reported	not_reported	0	not_reported	not_reported	other	61	Female
689	448	no	few	negative	moderate	clear	yellow	small	negative	moderate	negative	negative	6.5	negative	small	1.013	not_reported	small	not_reported	1	1	0	0	0	0	not_reported	0	not_reported	0	not_reported	not_reported	0	1	1	not_reported	1	not_reported	1	1	not_reported	0	not_reported	not_reported	0	not_reported	not_reported	FEVER	61	Male
690	449	no	few	negative	small	not_clear	yellow	moderate	negative	negative	small	negative	6.0	negative	small	1.011	not_reported	large	not_reported	1	1	0	0	not_reported	0	not_reported	not_reported	not_reported	0	not_reported	not_reported	not_reported	not_reported	1	not_reported	not_reported	0	not_reported	not_reported	not_reported	not_reported	not_reported	not_reported	not_reported	not_reported	not_reported	other	99	Female
691	449	no	not_reported	negative	negative	clear	yellow	not_reported	negative	negative	negative	negative	7.5	negative	not_reported	1.019	not_reported	not_reported	not_reported	1	1	not_reported	0	not_reported	0	not_reported	0	not_reported	not_reported	not_reported	not_reported	not_reported	1	not_reported	not_reported	1	not_reported	not_reported	1	not_reported	not_reported	not_reported	not_reported	not_reported	0	not_reported	ABDOMINAL PAIN	43	Male
692	450	no	few	negative	large	not_clear	yellow	small	negative	small	negative	negative	8.0	negative	small	1.019	not_reported	small	not_reported	not_reported	not_reported	not_reported	not_reported	not_reported	not_reported	not_reported	not_reported	not_reported	not_reported	not_reported	not_reported	not_reported	1	not_reported	not_reported	not_reported	not_reported	not_reported	not_reported	not_reported	not_reported	not_reported	not_reported	not_reported	not_reported	not_reported	ABDOMINAL PAIN	23	Female
693	450	no	few	small	negative	not_clear	yellow	large	negative	negative	small	negative	6.0	negative	small	1.031	not_reported	moderate	not_reported	not_reported	1	0	not_reported	0	not_reported	not_reported	not_reported	1	0	not_reported	not_reported	not_reported	0	1	0	1	not_reported	0	1	0	0	0	not_reported	0	not_reported	not_reported	other	55	Female
694	451	no	few	negative	negative	clear	yellow	small	negative	negative	negative	negative	8.5	moderate	negative	1.02	not_reported	small	not_reported	1	1	0	0	not_reported	0	not_reported	not_reported	not_reported	not_reported	not_reported	not_reported	not_reported	not_reported	not_reported	not_reported	1	1	not_reported	not_reported	not_reported	not_reported	not_reported	not_reported	not_reported	not_reported	not_reported	FATIGUE	85	Female
695	452	no	few	negative	moderate	not_clear	yellow	moderate	negative	negative	negative	negative	7.5	negative	small	1.017	not_reported	small	not_reported	1	1	not_reported	not_reported	not_reported	not_reported	not_reported	not_reported	not_reported	not_reported	not_reported	1	not_reported	1	not_reported	1	1	not_reported	not_reported	1	not_reported	not_reported	not_reported	not_reported	0	not_reported	not_reported	ABDOMINAL PAIN	32	Female
696	452	no	not_reported	negative	negative	clear	yellow	not_reported	moderate	negative	negative	negative	6.0	negative	not_reported	1.022	not_reported	not_reported	not_reported	1	1	0	0	0	0	not_reported	0	0	0	not_reported	not_reported	0	1	not_reported	not_reported	1	not_reported	not_reported	1	not_reported	not_reported	not_reported	not_reported	0	0	not_reported	ABDOMINAL PAIN	70	Male
697	453	no	few	not_reported	moderate	clear	yellow	moderate	negative	small	negative	negative	6.0	negative	small	1.017	not_reported	small	not_reported	1	1	not_reported	0	not_reported	0	not_reported	not_reported	not_reported	not_reported	not_reported	not_reported	not_reported	1	1	not_reported	1	not_reported	not_reported	1	not_reported	not_reported	not_reported	not_reported	not_reported	not_reported	not_reported	other	34	Female
698	453	yes	moderate	negative	moderate	not_clear	yellow	small	negative	moderate	moderate	negative	6.5	negative	small	1.018	negative	moderate	1	0	1	0	0	0	0	not_reported	not_reported	1	1	not_reported	not_reported	not_reported	1	not_reported	not_reported	1	not_reported	1	1	not_reported	1	not_reported	not_reported	1	not_reported	not_reported	not_reported	55	not_reported
699	453	no	few	negative	moderate	clear	yellow	moderate	negative	negative	small	negative	7.0	negative	small	1.02	not_reported	small	not_reported	1	1	0	0	0	0	not_reported	not_reported	0	0	1	0	0	1	not_reported	1	1	not_reported	0	1	not_reported	0	0	0	0	0	not_reported	VAGINAL BLEEDING	25	Female
700	453	no	few	negative	moderate	clear	yellow	small	negative	negative	negative	negative	7.0	negative	small	1.016	not_reported	small	not_reported	0	1	0	not_reported	not_reported	0	not_reported	not_reported	1	1	not_reported	not_reported	not_reported	1	1	not_reported	1	not_reported	not_reported	1	not_reported	not_reported	not_reported	not_reported	not_reported	not_reported	not_reported	ABDOMINAL PAIN	61	Female
701	453	no	not_reported	negative	negative	clear	yellow	not_reported	negative	negative	negative	negative	7.0	negative	not_reported	1.025	not_reported	not_reported	0	1	1	0	not_reported	not_reported	0	not_reported	0	1	0	0	0	not_reported	1	not_reported	not_reported	not_reported	not_reported	1	not_reported	not_reported	0	0	not_reported	1	0	not_reported	EMESIS	20	Female
702	453	no	not_reported	negative	negative	clear	yellow	not_reported	negative	negative	negative	negative	7.0	negative	not_reported	1.023	not_reported	not_reported	not_reported	0	1	0	not_reported	not_reported	not_reported	not_reported	0	1	1	not_reported	not_reported	0	0	1	not_reported	1	not_reported	not_reported	1	0	not_reported	not_reported	not_reported	0	not_reported	not_reported	SHORTNESS OF BREATH	40	Female
703	453	no	few	negative	small	clear	yellow	small	negative	negative	small	negative	6.5	moderate	small	1.008	not_reported	moderate	0	1	1	0	0	0	0	not_reported	0	0	0	0	0	0	1	not_reported	not_reported	1	not_reported	not_reported	1	not_reported	not_reported	not_reported	1	0	0	not_reported	ABDOMINAL PAIN	72	Female
704	454	no	few	negative	small	clear	yellow	small	negative	negative	small	negative	6.5	moderate	small	1.008	not_reported	moderate	0	1	1	0	0	0	0	not_reported	0	0	0	0	0	0	1	not_reported	not_reported	1	not_reported	not_reported	1	not_reported	not_reported	not_reported	1	0	0	not_reported	ABDOMINAL PAIN	72	Female
705	455	no	moderate	negative	large	not_clear	yellow	moderate	negative	negative	small	negative	7.5	negative	small	1.009	not_reported	small	not_reported	1	1	0	1	0	0	not_reported	not_reported	0	0	0	0	0	1	not_reported	0	1	not_reported	not_reported	not_reported	not_reported	not_reported	not_reported	0	0	0	not_reported	ABDOMINAL PAIN	21	Female
706	456	yes	moderate	large	large	not_clear	red	small	negative	small	large	positive	7.0	large	large	1.02	negative	large	not_reported	0	1	0	not_reported	not_reported	0	not_reported	not_reported	not_reported	1	not_reported	not_reported	not_reported	not_reported	not_reported	not_reported	1	not_reported	not_reported	not_reported	not_reported	not_reported	not_reported	not_reported	not_reported	1	not_reported	HEMATURIA	83	Male
707	457	yes	moderate	negative	moderate	not_clear	yellow	small	negative	negative	large	negative	6.0	moderate	moderate	1.017	negative	large	not_reported	0	1	0	not_reported	not_reported	0	not_reported	not_reported	1	not_reported	not_reported	not_reported	not_reported	not_reported	not_reported	not_reported	1	not_reported	not_reported	1	not_reported	not_reported	1	not_reported	not_reported	not_reported	not_reported	FATIGUE	78	Male
708	457	no	few	negative	negative	clear	yellow	small	negative	negative	small	negative	6.0	negative	negative	1.034	not_reported	moderate	not_reported	1	not_reported	0	0	0	0	not_reported	0	0	0	1	1	not_reported	not_reported	not_reported	1	1	not_reported	0	1	not_reported	0	not_reported	not_reported	1	not_reported	not_reported	VAGINAL BLEEDING	30	Female
709	458	no	not_reported	negative	large	clear	yellow	small	negative	negative	small	negative	7.0	negative	negative	1.015	not_reported	moderate	not_reported	0	1	0	not_reported	not_reported	not_reported	not_reported	not_reported	0	0	0	0	not_reported	0	not_reported	0	1	not_reported	0	1	not_reported	0	not_reported	not_reported	1	0	not_reported	CHEST PAIN	31	Female
710	458	no	not_reported	negative	negative	clear	yellow	not_reported	negative	negative	negative	negative	6.0	negative	not_reported	1.023	not_reported	not_reported	not_reported	0	1	0	0	not_reported	0	not_reported	not_reported	1	0	not_reported	not_reported	0	0	not_reported	0	1	1	1	not_reported	0	not_reported	0	0	1	0	not_reported	ALTERED MENTAL STATUS	68	Female
711	458	no	not_reported	negative	negative	clear	yellow	not_reported	negative	negative	negative	negative	7.5	negative	not_reported	1.013	not_reported	not_reported	not_reported	0	1	not_reported	not_reported	not_reported	0	not_reported	not_reported	not_reported	not_reported	not_reported	not_reported	not_reported	0	not_reported	not_reported	1	0	not_reported	not_reported	not_reported	not_reported	not_reported	not_reported	not_reported	not_reported	not_reported	other	21	Female
712	458	no	not_reported	negative	negative	clear	yellow	not_reported	negative	negative	negative	negative	7.0	negative	not_reported	1.008	not_reported	not_reported	not_reported	0	1	0	0	0	0	not_reported	not_reported	not_reported	0	not_reported	not_reported	not_reported	not_reported	not_reported	not_reported	1	0	0	1	not_reported	not_reported	not_reported	not_reported	not_reported	not_reported	not_reported	other	33	Female
713	458	no	few	negative	small	clear	yellow	not_reported	negative	negative	negative	negative	7.0	negative	small	1.009	not_reported	negative	0	1	1	0	0	0	0	0	0	0	0	0	0	not_reported	1	not_reported	not_reported	1	not_reported	not_reported	not_reported	not_reported	not_reported	not_reported	not_reported	0	0	not_reported	FALL	58	Female
714	458	no	not_reported	negative	negative	clear	yellow	not_reported	negative	negative	negative	negative	6.5	negative	not_reported	1.017	not_reported	not_reported	not_reported	not_reported	not_reported	not_reported	not_reported	not_reported	not_reported	not_reported	not_reported	not_reported	0	0	not_reported	0	1	not_reported	not_reported	1	not_reported	not_reported	1	not_reported	0	not_reported	0	0	not_reported	not_reported	ABDOMINAL PAIN	20	Female
715	458	no	not_reported	not_reported	negative	clear	yellow	not_reported	large	large	negative	negative	6.0	negative	not_reported	1.035	not_reported	not_reported	not_reported	0	1	0	0	not_reported	0	not_reported	0	not_reported	1	not_reported	not_reported	not_reported	0	not_reported	not_reported	1	not_reported	not_reported	1	not_reported	0	not_reported	0	not_reported	0	not_reported	other	52	Male
716	458	yes	not_reported	negative	moderate	not_clear	yellow	small	negative	negative	large	negative	6.5	small	moderate	1.011	negative	large	not_reported	0	1	0	0	0	0	not_reported	not_reported	not_reported	not_reported	not_reported	not_reported	not_reported	not_reported	not_reported	not_reported	1	not_reported	not_reported	1	not_reported	not_reported	not_reported	not_reported	not_reported	not_reported	not_reported	MALE GU PROBLEM	93	Male
717	459	no	not_reported	negative	small	clear	yellow	small	negative	negative	small	negative	6.5	moderate	small	1.02	negative	moderate	not_reported	0	1	0	0	not_reported	0	not_reported	not_reported	1	1	not_reported	not_reported	not_reported	not_reported	1	not_reported	1	not_reported	1	1	not_reported	not_reported	not_reported	not_reported	not_reported	not_reported	not_reported	FATIGUE	88	Female
718	460	no	not_reported	negative	negative	clear	yellow	not_reported	moderate	negative	negative	negative	6.0	negative	not_reported	1.025	not_reported	not_reported	1	0	1	not_reported	not_reported	not_reported	not_reported	not_reported	1	not_reported	0	not_reported	not_reported	not_reported	not_reported	not_reported	not_reported	1	not_reported	not_reported	not_reported	not_reported	not_reported	not_reported	not_reported	1	0	1	other	68	Male
719	461	no	few	negative	negative	not_clear	yellow	small	negative	negative	negative	negative	6.0	small	negative	1.017	not_reported	negative	not_reported	0	1	0	not_reported	not_reported	0	not_reported	not_reported	1	0	not_reported	not_reported	0	not_reported	not_reported	not_reported	1	not_reported	1	not_reported	not_reported	not_reported	not_reported	0	not_reported	not_reported	not_reported	other	105	Male
720	461	no	not_reported	negative	negative	clear	yellow	not_reported	negative	negative	negative	negative	6.5	negative	not_reported	1.007	not_reported	not_reported	not_reported	1	1	1	0	0	0	not_reported	not_reported	1	1	not_reported	not_reported	1	1	not_reported	not_reported	1	not_reported	not_reported	1	not_reported	not_reported	not_reported	not_reported	0	0	not_reported	other	49	Male
721	462	no	few	small	large	not_clear	yellow	small	negative	small	negative	negative	6.0	small	moderate	1.032	not_reported	small	not_reported	1	1	0	0	0	0	not_reported	not_reported	0	0	not_reported	0	not_reported	1	not_reported	not_reported	1	not_reported	not_reported	1	not_reported	not_reported	0	not_reported	0	not_reported	not_reported	ABDOMINAL PAIN	48	Female
722	463	no	few	moderate	negative	not_clear	yellow	small	negative	moderate	negative	negative	5.5	small	small	1.029	not_reported	small	not_reported	not_reported	1	0	not_reported	not_reported	not_reported	not_reported	not_reported	0	0	0	0	not_reported	1	not_reported	not_reported	1	not_reported	not_reported	1	not_reported	1	not_reported	0	1	not_reported	not_reported	not_reported	55	not_reported
723	464	yes	not_reported	negative	large	not_clear	yellow	moderate	negative	small	moderate	negative	6.0	small	moderate	1.019	negative	moderate	not_reported	0	1	not_reported	0	0	not_reported	not_reported	0	0	0	not_reported	not_reported	not_reported	0	not_reported	not_reported	1	not_reported	not_reported	1	not_reported	0	not_reported	not_reported	1	0	not_reported	URINARY TRACT INFECTION	31	Female
724	465	no	few	negative	moderate	clear	yellow	small	negative	negative	negative	negative	6.0	negative	small	1.022	not_reported	small	0	1	not_reported	1	1	not_reported	1	1	not_reported	not_reported	0	not_reported	not_reported	not_reported	1	not_reported	not_reported	1	not_reported	not_reported	not_reported	not_reported	not_reported	not_reported	not_reported	0	not_reported	not_reported	ABDOMINAL PAIN	56	Male
725	466	no	few	negative	negative	clear	yellow	moderate	negative	small	small	negative	6.0	negative	small	1.025	not_reported	moderate	not_reported	1	1	not_reported	0	not_reported	0	not_reported	1	not_reported	0	not_reported	not_reported	not_reported	1	not_reported	not_reported	1	not_reported	not_reported	1	not_reported	not_reported	not_reported	not_reported	1	not_reported	not_reported	other	29	Female
726	467	no	moderate	negative	large	not_clear	yellow	not_reported	negative	negative	small	positive	6.5	large	moderate	1.022	not_reported	large	not_reported	0	1	not_reported	not_reported	not_reported	not_reported	not_reported	0	not_reported	0	not_reported	not_reported	not_reported	not_reported	not_reported	not_reported	1	not_reported	not_reported	1	not_reported	0	not_reported	not_reported	1	0	not_reported	DYSURIA	40	Male
727	468	no	few	other	negative	not_clear	red	moderate	small	small	moderate	positive	6.5	moderate	moderate	1.03	positive	moderate	not_reported	1	1	0	0	0	0	not_reported	0	not_reported	0	not_reported	not_reported	0	1	not_reported	not_reported	1	not_reported	0	1	0	0	not_reported	0	0	not_reported	not_reported	other	84	Female
728	468	no	not_reported	negative	negative	clear	yellow	not_reported	large	small	negative	negative	6.0	negative	not_reported	1.034	not_reported	not_reported	not_reported	0	not_reported	0	0	not_reported	0	not_reported	1	0	0	not_reported	not_reported	not_reported	1	not_reported	not_reported	1	not_reported	not_reported	1	not_reported	not_reported	not_reported	not_reported	0	0	not_reported	ABDOMINAL PAIN	47	Male
729	469	no	not_reported	negative	negative	clear	yellow	not_reported	negative	negative	negative	negative	7.0	negative	not_reported	1.014	not_reported	not_reported	not_reported	not_reported	1	not_reported	not_reported	not_reported	not_reported	not_reported	not_reported	1	not_reported	not_reported	not_reported	not_reported	0	not_reported	not_reported	1	not_reported	not_reported	1	not_reported	not_reported	not_reported	not_reported	1	not_reported	not_reported	other	96	Female
730	470	no	not_reported	negative	negative	clear	yellow	not_reported	negative	negative	negative	negative	6.0	negative	not_reported	1.02	not_reported	not_reported	not_reported	1	1	not_reported	not_reported	not_reported	not_reported	not_reported	not_reported	not_reported	not_reported	1	not_reported	not_reported	1	not_reported	not_reported	1	not_reported	not_reported	1	not_reported	1	not_reported	not_reported	not_reported	not_reported	not_reported	FLANK PAIN	45	Female
731	470	no	moderate	not_reported	negative	clear	yellow	moderate	negative	small	small	negative	6.0	negative	small	1.024	not_reported	moderate	not_reported	not_reported	1	not_reported	not_reported	not_reported	not_reported	not_reported	not_reported	not_reported	1	not_reported	not_reported	not_reported	0	1	not_reported	1	not_reported	not_reported	1	not_reported	not_reported	not_reported	not_reported	not_reported	not_reported	not_reported	other	70	Female
732	470	no	not_reported	negative	negative	clear	yellow	not_reported	large	negative	negative	negative	6.0	negative	not_reported	1.037	not_reported	not_reported	not_reported	not_reported	1	not_reported	not_reported	not_reported	not_reported	not_reported	not_reported	not_reported	0	not_reported	not_reported	not_reported	not_reported	not_reported	not_reported	1	0	1	1	not_reported	not_reported	not_reported	not_reported	not_reported	not_reported	not_reported	other	43	Female
733	471	no	few	small	negative	clear	yellow	small	negative	negative	negative	negative	6.0	moderate	negative	1.019	not_reported	small	not_reported	0	1	0	0	0	0	not_reported	0	1	0	not_reported	not_reported	0	0	not_reported	not_reported	1	not_reported	not_reported	1	0	not_reported	not_reported	not_reported	0	0	0	other	82	Male
734	472	yes	marked	negative	large	not_clear	yellow	small	large	negative	large	positive	5.0	moderate	moderate	1.022	negative	large	not_reported	1	1	not_reported	not_reported	not_reported	not_reported	not_reported	not_reported	0	1	not_reported	not_reported	not_reported	0	not_reported	not_reported	1	0	not_reported	not_reported	not_reported	not_reported	not_reported	not_reported	not_reported	not_reported	not_reported	FEVER	88	Female
735	472	no	few	negative	negative	clear	yellow	small	negative	negative	negative	negative	6.0	negative	negative	1.03	not_reported	small	not_reported	1	1	0	0	0	0	not_reported	0	0	0	0	0	not_reported	1	not_reported	not_reported	1	not_reported	not_reported	1	not_reported	not_reported	not_reported	not_reported	1	0	not_reported	ABDOMINAL PAIN	36	Female
736	473	no	few	negative	negative	clear	yellow	small	negative	negative	negative	negative	6.0	negative	negative	1.03	not_reported	small	not_reported	1	1	0	0	0	0	not_reported	0	0	0	0	0	not_reported	1	not_reported	not_reported	1	not_reported	not_reported	1	not_reported	not_reported	not_reported	not_reported	1	0	not_reported	ABDOMINAL PAIN	36	Female
737	473	no	few	negative	large	clear	red	moderate	negative	negative	negative	negative	6.0	large	large	1.013	not_reported	moderate	not_reported	not_reported	not_reported	not_reported	0	1	not_reported	0	not_reported	not_reported	not_reported	not_reported	not_reported	not_reported	not_reported	not_reported	not_reported	not_reported	not_reported	not_reported	not_reported	not_reported	not_reported	not_reported	1	not_reported	not_reported	1	other	65	Male
738	474	no	none	negative	large	not_clear	red	small	negative	small	small	negative	5.0	small	large	1.006	negative	moderate	not_reported	not_reported	1	not_reported	not_reported	not_reported	not_reported	not_reported	0	not_reported	0	not_reported	not_reported	not_reported	0	not_reported	not_reported	1	not_reported	0	1	not_reported	0	not_reported	not_reported	0	1	not_reported	HEMATURIA	73	Male
739	475	no	moderate	negative	moderate	not_clear	yellow	moderate	negative	negative	negative	negative	5.0	negative	moderate	1.019	negative	moderate	not_reported	0	1	0	0	0	0	not_reported	not_reported	not_reported	not_reported	not_reported	not_reported	not_reported	1	not_reported	not_reported	1	not_reported	not_reported	1	not_reported	not_reported	not_reported	not_reported	not_reported	not_reported	not_reported	CHEST PAIN	36	Female
740	476	no	few	not_reported	negative	not_clear	yellow	not_reported	negative	negative	negative	negative	7.0	negative	small	1.02	not_reported	small	not_reported	1	1	not_reported	0	0	0	not_reported	not_reported	not_reported	1	not_reported	not_reported	not_reported	1	not_reported	not_reported	1	not_reported	not_reported	not_reported	not_reported	not_reported	not_reported	not_reported	not_reported	not_reported	not_reported	FEVER	61	Male
741	477	no	not_reported	negative	negative	clear	yellow	not_reported	large	negative	negative	negative	6.5	negative	not_reported	1.026	not_reported	not_reported	not_reported	not_reported	not_reported	not_reported	not_reported	not_reported	not_reported	not_reported	not_reported	not_reported	not_reported	not_reported	not_reported	not_reported	1	not_reported	not_reported	not_reported	not_reported	not_reported	not_reported	not_reported	not_reported	not_reported	not_reported	not_reported	not_reported	not_reported	ABDOMINAL PAIN	39	Male
742	477	no	not_reported	small	negative	clear	yellow	not_reported	negative	negative	negative	negative	6.0	negative	not_reported	1.03	not_reported	not_reported	not_reported	not_reported	1	not_reported	not_reported	not_reported	not_reported	not_reported	not_reported	1	1	not_reported	not_reported	not_reported	0	not_reported	not_reported	not_reported	1	not_reported	not_reported	0	not_reported	not_reported	not_reported	0	not_reported	not_reported	FEVER	65	Male
743	478	no	moderate	negative	small	not_clear	yellow	moderate	negative	negative	small	negative	5.5	negative	small	1.028	not_reported	small	not_reported	0	1	0	not_reported	not_reported	not_reported	not_reported	not_reported	not_reported	not_reported	not_reported	not_reported	not_reported	1	not_reported	not_reported	1	not_reported	not_reported	1	not_reported	1	not_reported	not_reported	not_reported	not_reported	not_reported	FLANK PAIN	45	Female
744	479	no	not_reported	not_reported	large	not_clear	red	not_reported	other	negative	other	other	6.0	large	large	1.016	not_reported	small	1	1	1	not_reported	not_reported	not_reported	not_reported	not_reported	1	not_reported	not_reported	not_reported	not_reported	not_reported	not_reported	not_reported	not_reported	1	not_reported	not_reported	1	not_reported	1	not_reported	not_reported	not_reported	not_reported	not_reported	FALL	88	Female
745	480	no	few	small	negative	not_clear	yellow	moderate	negative	moderate	negative	negative	6.0	small	negative	1.026	not_reported	negative	not_reported	1	1	0	0	0	0	not_reported	not_reported	1	0	not_reported	not_reported	not_reported	1	1	not_reported	1	not_reported	not_reported	1	not_reported	not_reported	not_reported	not_reported	not_reported	not_reported	not_reported	EMESIS	19	Female
746	481	no	none	large	large	not_clear	red	small	negative	moderate	large	positive	5.5	large	large	1.005	negative	moderate	not_reported	not_reported	1	1	not_reported	not_reported	not_reported	not_reported	0	not_reported	0	not_reported	not_reported	not_reported	not_reported	not_reported	not_reported	1	not_reported	0	1	not_reported	0	not_reported	not_reported	not_reported	1	not_reported	MALE GU PROBLEM	82	Male
747	482	no	not_reported	negative	moderate	clear	yellow	not_reported	negative	negative	negative	negative	6.5	moderate	moderate	1.013	not_reported	small	not_reported	1	1	not_reported	not_reported	not_reported	not_reported	not_reported	not_reported	not_reported	1	not_reported	not_reported	not_reported	1	not_reported	not_reported	1	not_reported	not_reported	not_reported	not_reported	not_reported	not_reported	not_reported	1	0	not_reported	not_reported	55	not_reported
748	483	no	not_reported	not_reported	negative	clear	yellow	not_reported	negative	negative	negative	negative	6.5	negative	not_reported	1.011	not_reported	not_reported	not_reported	1	1	not_reported	not_reported	not_reported	0	not_reported	not_reported	0	0	not_reported	not_reported	not_reported	1	not_reported	not_reported	1	not_reported	not_reported	1	not_reported	0	not_reported	not_reported	not_reported	not_reported	not_reported	ABDOMINAL PAIN	60	Female
749	484	no	moderate	not_reported	small	clear	yellow	small	negative	small	negative	negative	6.0	moderate	small	1.018	not_reported	small	not_reported	0	1	not_reported	0	not_reported	0	not_reported	not_reported	1	0	not_reported	not_reported	not_reported	1	not_reported	not_reported	1	not_reported	not_reported	1	not_reported	not_reported	not_reported	not_reported	0	not_reported	not_reported	EMESIS	82	Female
750	485	no	few	negative	small	not_clear	yellow	moderate	negative	negative	negative	negative	6.0	negative	small	1.013	not_reported	small	not_reported	1	1	0	0	not_reported	0	not_reported	0	0	0	0	0	not_reported	1	not_reported	1	1	not_reported	not_reported	1	not_reported	not_reported	not_reported	not_reported	1	1	not_reported	ABDOMINAL PAIN	34	Female
751	486	no	not_reported	negative	negative	clear	yellow	not_reported	negative	small	negative	negative	6.0	negative	not_reported	1.02	negative	not_reported	0	1	1	not_reported	1	not_reported	not_reported	not_reported	not_reported	not_reported	0	not_reported	not_reported	not_reported	1	not_reported	not_reported	1	not_reported	0	1	not_reported	not_reported	1	not_reported	1	not_reported	not_reported	ABDOMINAL PAIN	53	Female
752	486	no	not_reported	negative	negative	clear	yellow	not_reported	negative	moderate	negative	negative	7.0	negative	not_reported	1.024	not_reported	not_reported	1	1	not_reported	0	1	not_reported	1	0	not_reported	0	0	not_reported	not_reported	not_reported	1	1	not_reported	1	not_reported	not_reported	1	0	not_reported	not_reported	not_reported	0	not_reported	not_reported	ABDOMINAL PAIN	57	Female
753	487	no	moderate	negative	small	not_clear	yellow	small	negative	negative	negative	negative	5.5	small	small	1.012	not_reported	small	not_reported	1	1	not_reported	0	0	0	not_reported	not_reported	1	0	not_reported	not_reported	0	1	not_reported	not_reported	not_reported	not_reported	not_reported	1	not_reported	0	not_reported	not_reported	0	not_reported	not_reported	other	58	Female
754	487	no	few	negative	small	clear	yellow	small	negative	negative	small	negative	6.0	negative	small	1.005	negative	small	not_reported	1	1	not_reported	not_reported	not_reported	not_reported	not_reported	0	not_reported	0	not_reported	not_reported	0	1	not_reported	not_reported	1	not_reported	0	1	0	0	not_reported	0	0	not_reported	not_reported	ABDOMINAL PAIN	69	Female
755	487	no	few	negative	small	clear	yellow	small	negative	negative	small	negative	6.0	negative	small	1.005	negative	small	not_reported	1	1	not_reported	not_reported	not_reported	not_reported	not_reported	0	not_reported	0	not_reported	not_reported	0	1	not_reported	not_reported	1	not_reported	0	1	0	0	not_reported	0	0	not_reported	not_reported	ABDOMINAL PAIN	69	Female
756	488	no	few	negative	large	not_clear	yellow	moderate	negative	small	small	negative	6.0	small	small	1.007	not_reported	large	not_reported	0	1	0	not_reported	not_reported	not_reported	not_reported	not_reported	not_reported	1	not_reported	not_reported	not_reported	1	not_reported	1	1	not_reported	not_reported	not_reported	not_reported	not_reported	not_reported	not_reported	not_reported	not_reported	not_reported	FEVER	22	Female
757	489	no	few	negative	moderate	not_clear	yellow	small	negative	negative	large	negative	6.0	small	moderate	1.018	negative	moderate	not_reported	0	1	0	0	not_reported	0	not_reported	0	not_reported	0	not_reported	not_reported	0	0	not_reported	not_reported	1	not_reported	1	1	0	0	not_reported	0	0	not_reported	not_reported	other	61	Female
758	490	no	few	negative	small	clear	yellow	not_reported	negative	negative	negative	negative	6.0	moderate	small	1.017	not_reported	small	not_reported	not_reported	1	not_reported	not_reported	not_reported	not_reported	not_reported	not_reported	not_reported	1	not_reported	not_reported	not_reported	not_reported	not_reported	not_reported	1	not_reported	not_reported	not_reported	not_reported	not_reported	not_reported	1	not_reported	not_reported	not_reported	SHORTNESS OF BREATH	58	Male
759	491	no	few	negative	small	not_clear	yellow	small	negative	negative	small	negative	7.5	negative	small	1.013	not_reported	moderate	not_reported	0	1	0	not_reported	not_reported	not_reported	not_reported	not_reported	not_reported	not_reported	not_reported	not_reported	not_reported	0	not_reported	not_reported	1	1	not_reported	not_reported	not_reported	not_reported	not_reported	not_reported	not_reported	not_reported	not_reported	ALTERED MENTAL STATUS	90	Female
760	492	no	moderate	negative	large	not_clear	yellow	large	negative	moderate	small	positive	6.0	small	small	1.018	not_reported	moderate	not_reported	0	1	0	0	0	0	not_reported	not_reported	not_reported	not_reported	not_reported	not_reported	not_reported	1	not_reported	not_reported	1	not_reported	not_reported	1	not_reported	1	not_reported	not_reported	not_reported	not_reported	not_reported	FLANK PAIN	34	Female
761	493	no	moderate	negative	large	not_clear	yellow	large	negative	moderate	small	positive	6.0	small	small	1.018	not_reported	moderate	not_reported	0	1	0	0	0	0	not_reported	not_reported	not_reported	not_reported	not_reported	not_reported	not_reported	1	not_reported	not_reported	1	not_reported	not_reported	1	not_reported	1	not_reported	not_reported	not_reported	not_reported	not_reported	FLANK PAIN	34	Female
762	494	no	many	not_reported	other	clear	yellow	small	negative	negative	negative	negative	6.5	negative	small	1.013	not_reported	small	not_reported	1	1	0	0	not_reported	0	not_reported	not_reported	not_reported	0	not_reported	not_reported	not_reported	1	not_reported	not_reported	1	not_reported	not_reported	1	not_reported	not_reported	not_reported	not_reported	0	not_reported	not_reported	ABDOMINAL PAIN	59	Female
763	495	no	moderate	negative	small	not_clear	yellow	small	small	negative	small	negative	7.0	large	small	1.013	not_reported	small	not_reported	1	1	0	0	0	0	not_reported	not_reported	not_reported	not_reported	not_reported	not_reported	not_reported	1	not_reported	not_reported	1	not_reported	not_reported	1	not_reported	1	not_reported	not_reported	not_reported	not_reported	not_reported	FLANK PAIN	70	Female
764	496	no	not_reported	not_reported	negative	clear	yellow	not_reported	negative	negative	negative	negative	6.0	negative	not_reported	1.025	not_reported	not_reported	not_reported	1	1	1	0	not_reported	0	not_reported	0	not_reported	0	not_reported	not_reported	1	1	not_reported	not_reported	1	not_reported	not_reported	1	not_reported	not_reported	not_reported	not_reported	0	not_reported	not_reported	ABDOMINAL PAIN	67	Female
765	497	no	few	negative	negative	clear	yellow	small	negative	negative	small	negative	7.5	negative	not_reported	1.016	negative	moderate	not_reported	not_reported	not_reported	not_reported	not_reported	not_reported	not_reported	not_reported	not_reported	not_reported	not_reported	not_reported	not_reported	not_reported	not_reported	not_reported	not_reported	not_reported	not_reported	not_reported	not_reported	not_reported	not_reported	not_reported	not_reported	not_reported	not_reported	not_reported	ABDOMINAL PAIN	18	Female
766	497	no	few	negative	negative	clear	yellow	small	negative	negative	small	negative	7.5	negative	not_reported	1.016	negative	moderate	not_reported	not_reported	not_reported	not_reported	not_reported	not_reported	not_reported	not_reported	not_reported	not_reported	not_reported	not_reported	not_reported	not_reported	not_reported	not_reported	not_reported	not_reported	not_reported	not_reported	not_reported	not_reported	not_reported	not_reported	not_reported	not_reported	not_reported	not_reported	ABDOMINAL PAIN	18	Female
767	497	no	many	large	negative	not_clear	yellow	large	negative	large	negative	negative	6.0	small	negative	1.023	not_reported	negative	not_reported	1	1	not_reported	0	0	0	not_reported	not_reported	not_reported	not_reported	not_reported	not_reported	0	1	not_reported	not_reported	1	not_reported	0	1	not_reported	not_reported	not_reported	not_reported	0	0	0	other	50	Female
768	497	no	few	small	moderate	clear	yellow	small	negative	small	small	negative	5.5	small	moderate	1.027	negative	moderate	not_reported	not_reported	not_reported	not_reported	not_reported	not_reported	not_reported	not_reported	not_reported	not_reported	not_reported	not_reported	not_reported	not_reported	not_reported	not_reported	not_reported	not_reported	not_reported	not_reported	not_reported	not_reported	not_reported	not_reported	not_reported	not_reported	not_reported	not_reported	ABDOMINAL PAIN	50	Female
769	497	no	not_reported	negative	negative	clear	yellow	not_reported	large	negative	negative	negative	6.0	negative	not_reported	1.018	not_reported	not_reported	not_reported	0	1	1	0	0	0	not_reported	not_reported	1	0	not_reported	not_reported	0	0	1	not_reported	1	not_reported	not_reported	1	not_reported	not_reported	not_reported	not_reported	not_reported	not_reported	not_reported	other	64	Male
770	497	no	few	negative	negative	not_clear	yellow	small	negative	negative	negative	negative	7.0	negative	small	1.031	not_reported	small	not_reported	1	1	0	0	not_reported	0	not_reported	not_reported	not_reported	0	0	0	not_reported	1	not_reported	1	not_reported	not_reported	not_reported	not_reported	not_reported	not_reported	not_reported	not_reported	0	0	not_reported	ABDOMINAL PAIN	33	Female
771	498	yes	few	negative	large	not_clear	yellow	small	negative	negative	moderate	negative	7.5	negative	moderate	1.005	negative	moderate	not_reported	not_reported	not_reported	not_reported	not_reported	not_reported	not_reported	not_reported	not_reported	not_reported	not_reported	not_reported	not_reported	not_reported	not_reported	not_reported	not_reported	not_reported	not_reported	not_reported	not_reported	not_reported	not_reported	not_reported	not_reported	not_reported	not_reported	not_reported	EMESIS	43	Female
772	498	no	not_reported	not_reported	negative	clear	yellow	not_reported	negative	negative	negative	negative	6.0	negative	not_reported	1.008	not_reported	not_reported	not_reported	1	1	0	0	0	0	not_reported	0	0	0	not_reported	not_reported	0	1	not_reported	not_reported	1	not_reported	not_reported	1	not_reported	not_reported	not_reported	not_reported	0	not_reported	not_reported	ABDOMINAL PAIN	68	Male
773	499	no	few	negative	small	clear	yellow	moderate	negative	negative	negative	negative	7.5	negative	small	1.013	not_reported	small	1	0	1	0	0	0	0	not_reported	not_reported	not_reported	1	0	0	not_reported	0	not_reported	not_reported	1	not_reported	not_reported	1	not_reported	1	0	not_reported	0	0	not_reported	FLANK PAIN	46	Female
774	499	no	moderate	negative	negative	not_clear	yellow	moderate	negative	negative	negative	negative	7.0	negative	negative	1.019	not_reported	negative	not_reported	1	1	0	0	0	0	not_reported	0	1	1	0	0	0	1	not_reported	0	1	not_reported	not_reported	1	not_reported	0	0	not_reported	0	0	not_reported	other	32	Female
775	500	no	few	negative	large	clear	yellow	small	negative	negative	moderate	negative	7.0	negative	small	1.005	negative	moderate	not_reported	0	1	0	0	not_reported	0	not_reported	0	not_reported	not_reported	0	0	not_reported	0	not_reported	not_reported	1	not_reported	not_reported	1	not_reported	0	not_reported	0	1	1	not_reported	URINARY TRACT INFECTION	25	Female
776	501	yes	not_reported	small	negative	clear	yellow	small	negative	negative	moderate	negative	7.0	small	not_reported	1.01	negative	moderate	not_reported	0	1	not_reported	not_reported	not_reported	not_reported	not_reported	not_reported	not_reported	1	not_reported	not_reported	not_reported	not_reported	1	not_reported	1	not_reported	not_reported	not_reported	not_reported	not_reported	not_reported	not_reported	not_reported	not_reported	not_reported	FEVER	86	Female
777	502	no	not_reported	not_reported	negative	clear	yellow	not_reported	negative	negative	negative	negative	7.5	negative	not_reported	1.008	not_reported	not_reported	0	0	1	0	0	not_reported	0	0	1	not_reported	0	not_reported	not_reported	not_reported	0	not_reported	not_reported	1	0	1	1	not_reported	0	not_reported	not_reported	0	0	not_reported	ABDOMINAL PAIN	40	Female
778	502	no	not_reported	not_reported	small	clear	yellow	not_reported	large	negative	negative	negative	6.0	negative	small	1.014	not_reported	negative	not_reported	not_reported	1	not_reported	not_reported	not_reported	not_reported	not_reported	1	0	0	not_reported	not_reported	not_reported	0	not_reported	0	1	not_reported	0	1	not_reported	not_reported	not_reported	not_reported	0	not_reported	1	BACK PAIN	72	Male
779	502	no	moderate	not_reported	small	not_clear	yellow	small	negative	negative	negative	negative	6.0	small	small	1.021	not_reported	small	not_reported	0	1	not_reported	0	not_reported	0	not_reported	not_reported	not_reported	1	not_reported	not_reported	not_reported	0	not_reported	not_reported	1	not_reported	1	1	not_reported	not_reported	not_reported	not_reported	0	not_reported	not_reported	FATIGUE	67	Male
780	502	no	few	small	negative	clear	yellow	small	negative	negative	negative	negative	5.5	small	small	1.041	not_reported	small	1	1	1	0	1	not_reported	0	not_reported	1	1	0	0	0	0	1	not_reported	not_reported	1	not_reported	not_reported	1	not_reported	not_reported	not_reported	not_reported	1	0	not_reported	ABDOMINAL PAIN	49	Female
781	502	yes	many	negative	moderate	clear	yellow	small	negative	negative	moderate	negative	6.0	small	moderate	1.02	negative	moderate	not_reported	0	1	0	0	0	0	not_reported	not_reported	0	0	0	0	not_reported	1	1	not_reported	1	not_reported	not_reported	not_reported	not_reported	not_reported	not_reported	not_reported	0	not_reported	not_reported	ABDOMINAL PAIN	93	Female
782	503	yes	many	negative	large	clear	red	moderate	negative	small	small	negative	7.5	small	large	1.03	negative	moderate	not_reported	0	1	not_reported	0	not_reported	0	not_reported	0	0	0	not_reported	not_reported	not_reported	1	1	not_reported	1	not_reported	not_reported	1	not_reported	not_reported	not_reported	not_reported	0	0	not_reported	ABDOMINAL PAIN	20	Female
783	504	no	not_reported	negative	negative	clear	yellow	not_reported	negative	negative	negative	negative	7.0	negative	not_reported	1.009	not_reported	not_reported	not_reported	1	1	0	0	not_reported	0	not_reported	not_reported	0	0	not_reported	0	not_reported	1	not_reported	not_reported	1	not_reported	0	1	not_reported	not_reported	not_reported	not_reported	0	0	not_reported	ABDOMINAL PAIN	24	Female
784	505	no	moderate	small	small	not_clear	yellow	not_reported	negative	negative	negative	negative	5.5	small	small	1.03	not_reported	small	not_reported	1	not_reported	1	1	not_reported	not_reported	not_reported	not_reported	1	0	not_reported	not_reported	1	1	1	not_reported	1	not_reported	not_reported	not_reported	not_reported	not_reported	not_reported	not_reported	0	not_reported	not_reported	EMESIS	87	Female
785	506	no	few	negative	negative	not_clear	yellow	small	negative	negative	negative	negative	6.0	negative	small	1.024	not_reported	small	not_reported	not_reported	1	0	not_reported	not_reported	not_reported	not_reported	1	1	1	not_reported	not_reported	not_reported	not_reported	not_reported	not_reported	1	not_reported	not_reported	1	not_reported	not_reported	not_reported	not_reported	1	not_reported	not_reported	FEVER	20	Male
786	507	no	not_reported	negative	negative	clear	yellow	moderate	negative	negative	small	negative	6.5	small	small	1.015	not_reported	moderate	not_reported	0	1	0	0	not_reported	0	not_reported	not_reported	1	0	not_reported	not_reported	not_reported	0	1	not_reported	1	0	not_reported	not_reported	not_reported	not_reported	not_reported	not_reported	not_reported	not_reported	not_reported	other	76	Female
787	508	no	not_reported	not_reported	negative	clear	yellow	not_reported	negative	negative	negative	negative	7.5	negative	not_reported	1.02	not_reported	not_reported	0	1	1	0	0	0	0	0	0	not_reported	0	0	0	not_reported	1	not_reported	not_reported	1	not_reported	not_reported	1	not_reported	0	not_reported	not_reported	0	0	not_reported	EMESIS	54	Female
788	509	no	not_reported	negative	negative	clear	yellow	not_reported	negative	negative	negative	negative	6.0	negative	not_reported	1.015	not_reported	not_reported	not_reported	0	1	0	0	0	0	not_reported	not_reported	1	0	not_reported	not_reported	not_reported	not_reported	1	not_reported	1	0	1	1	not_reported	not_reported	not_reported	not_reported	not_reported	not_reported	not_reported	other	46	Female
789	510	no	few	not_reported	large	clear	yellow	moderate	negative	negative	negative	negative	6.0	negative	small	1.03	not_reported	small	0	1	1	0	0	0	0	0	0	not_reported	0	not_reported	0	not_reported	1	not_reported	not_reported	not_reported	not_reported	not_reported	not_reported	not_reported	not_reported	not_reported	not_reported	0	not_reported	not_reported	ABDOMINAL PAIN	44	Female
790	511	yes	moderate	negative	negative	not_clear	yellow	small	negative	small	large	negative	5.5	moderate	small	1.018	negative	moderate	not_reported	0	1	0	0	not_reported	0	not_reported	not_reported	0	0	not_reported	not_reported	not_reported	not_reported	1	not_reported	1	1	not_reported	not_reported	1	not_reported	not_reported	not_reported	not_reported	not_reported	not_reported	ALTERED MENTAL STATUS	95	Female
791	512	no	few	negative	small	clear	yellow	small	negative	negative	small	negative	6.0	small	small	1.025	not_reported	small	not_reported	0	1	0	not_reported	not_reported	not_reported	not_reported	0	not_reported	0	not_reported	not_reported	0	1	1	not_reported	1	not_reported	not_reported	1	not_reported	not_reported	not_reported	not_reported	0	0	not_reported	VAGINAL BLEEDING	80	Female
792	512	no	few	negative	negative	clear	yellow	small	negative	moderate	negative	negative	6.0	small	small	1.028	not_reported	negative	not_reported	1	1	0	1	0	0	0	not_reported	not_reported	1	not_reported	not_reported	not_reported	1	1	not_reported	1	not_reported	not_reported	1	not_reported	not_reported	not_reported	not_reported	not_reported	not_reported	not_reported	ABDOMINAL PAIN	52	Male
793	513	no	few	negative	large	not_clear	yellow	negative	small	moderate	small	negative	5.0	small	moderate	1.03	negative	moderate	not_reported	0	1	0	0	0	0	not_reported	1	not_reported	not_reported	not_reported	not_reported	not_reported	0	not_reported	not_reported	1	not_reported	0	1	not_reported	1	0	1	0	0	not_reported	FLANK PAIN	64	Male
794	514	no	not_reported	negative	negative	clear	yellow	not_reported	negative	moderate	negative	negative	8.0	negative	not_reported	1.026	not_reported	not_reported	not_reported	not_reported	1	0	0	not_reported	0	not_reported	not_reported	not_reported	0	not_reported	not_reported	not_reported	1	not_reported	not_reported	1	not_reported	not_reported	1	not_reported	not_reported	not_reported	0	not_reported	not_reported	not_reported	ABDOMINAL PAIN	20	Female
795	515	no	not_reported	not_reported	large	clear	yellow	moderate	negative	small	negative	negative	6.0	negative	moderate	1.026	not_reported	negative	1	0	1	0	0	0	0	not_reported	not_reported	not_reported	0	not_reported	not_reported	not_reported	1	not_reported	not_reported	1	not_reported	not_reported	not_reported	not_reported	1	not_reported	0	1	0	not_reported	FLANK PAIN	52	Male
796	515	yes	many	moderate	large	not_clear	orange	small	small	small	moderate	positive	6.5	large	large	1.025	positive	large	not_reported	not_reported	not_reported	not_reported	not_reported	not_reported	not_reported	not_reported	not_reported	not_reported	not_reported	not_reported	not_reported	not_reported	not_reported	not_reported	not_reported	not_reported	not_reported	not_reported	not_reported	not_reported	not_reported	not_reported	not_reported	not_reported	not_reported	not_reported	FEMALE GU PROBLEM	57	Female
797	516	no	few	small	large	not_clear	yellow	small	negative	negative	negative	negative	6.0	small	moderate	1.029	not_reported	small	not_reported	0	1	0	not_reported	not_reported	not_reported	not_reported	not_reported	not_reported	not_reported	not_reported	not_reported	not_reported	1	not_reported	not_reported	1	not_reported	not_reported	1	not_reported	0	not_reported	not_reported	1	0	not_reported	DYSURIA	51	Male
798	517	no	none	negative	negative	clear	yellow	small	negative	negative	small	negative	6.5	small	small	1.03	negative	moderate	not_reported	0	1	0	0	0	0	not_reported	not_reported	0	0	not_reported	not_reported	not_reported	0	not_reported	not_reported	1	not_reported	not_reported	1	not_reported	0	0	0	1	0	not_reported	MALE GU PROBLEM	20	Male
799	517	no	moderate	not_reported	small	clear	yellow	small	negative	negative	negative	negative	6.0	negative	negative	1.028	not_reported	moderate	not_reported	0	1	0	0	0	0	not_reported	0	0	0	0	0	not_reported	1	not_reported	not_reported	1	not_reported	not_reported	1	not_reported	not_reported	not_reported	not_reported	0	0	not_reported	ABDOMINAL PAIN	22	Female
800	518	no	few	not_reported	small	clear	yellow	not_reported	negative	negative	negative	negative	5.5	negative	moderate	1.025	not_reported	negative	not_reported	0	1	not_reported	0	0	0	not_reported	not_reported	not_reported	0	0	0	not_reported	not_reported	not_reported	0	not_reported	not_reported	not_reported	not_reported	not_reported	1	0	0	0	0	not_reported	other	58	Female
801	519	no	few	negative	negative	clear	yellow	moderate	negative	negative	small	negative	6.0	negative	negative	1.009	not_reported	small	not_reported	0	1	0	not_reported	not_reported	not_reported	not_reported	0	1	0	0	0	0	0	not_reported	0	1	not_reported	0	1	not_reported	0	0	1	1	0	0	other	62	Female
802	520	no	not_reported	negative	negative	clear	yellow	not_reported	negative	negative	negative	negative	6.0	negative	not_reported	1.023	not_reported	not_reported	not_reported	0	1	0	not_reported	not_reported	not_reported	not_reported	not_reported	1	0	not_reported	not_reported	0	0	1	not_reported	1	not_reported	1	1	not_reported	not_reported	not_reported	not_reported	not_reported	not_reported	not_reported	FATIGUE	60	Female
803	520	no	few	negative	large	not_clear	yellow	small	negative	negative	negative	negative	6.0	negative	moderate	1.028	not_reported	small	not_reported	1	1	0	0	not_reported	not_reported	not_reported	not_reported	not_reported	not_reported	1	not_reported	not_reported	1	not_reported	not_reported	1	not_reported	not_reported	1	not_reported	not_reported	not_reported	not_reported	not_reported	not_reported	not_reported	VAGINAL BLEEDING	26	Female
804	521	no	not_reported	negative	negative	clear	yellow	not_reported	negative	negative	negative	negative	6.0	negative	not_reported	1.021	not_reported	not_reported	not_reported	0	1	0	not_reported	not_reported	not_reported	not_reported	1	0	0	not_reported	not_reported	0	0	not_reported	not_reported	1	not_reported	0	1	not_reported	1	0	0	0	0	0	BACK PAIN	62	Male
805	522	no	not_reported	negative	negative	clear	yellow	not_reported	large	small	negative	negative	5.5	negative	not_reported	1.024	not_reported	not_reported	not_reported	1	1	0	0	0	0	not_reported	not_reported	not_reported	not_reported	not_reported	not_reported	not_reported	not_reported	not_reported	not_reported	1	not_reported	not_reported	not_reported	not_reported	not_reported	not_reported	not_reported	not_reported	not_reported	not_reported	DIZZINESS	49	Male
806	523	no	moderate	negative	negative	clear	yellow	moderate	negative	negative	small	negative	7.5	negative	small	1.02	not_reported	moderate	not_reported	1	1	0	not_reported	not_reported	not_reported	not_reported	0	0	0	0	0	0	1	not_reported	0	1	not_reported	0	1	not_reported	0	0	0	0	0	0	ABDOMINAL PAIN	35	Female
807	524	no	not_reported	negative	negative	clear	yellow	not_reported	negative	negative	negative	negative	6.0	negative	not_reported	1.016	negative	not_reported	not_reported	0	1	not_reported	0	not_reported	0	not_reported	not_reported	not_reported	not_reported	not_reported	not_reported	not_reported	0	not_reported	not_reported	1	not_reported	not_reported	1	not_reported	not_reported	not_reported	not_reported	1	not_reported	not_reported	URINARY TRACT INFECTION	53	Female
808	524	no	not_reported	negative	negative	clear	yellow	not_reported	negative	large	negative	negative	6.0	negative	not_reported	1.027	not_reported	not_reported	not_reported	1	1	0	0	not_reported	0	not_reported	not_reported	not_reported	0	not_reported	0	not_reported	1	not_reported	not_reported	not_reported	not_reported	not_reported	not_reported	not_reported	1	not_reported	not_reported	1	not_reported	not_reported	ABDOMINAL PAIN	24	Female
809	524	no	few	not_reported	negative	clear	yellow	moderate	negative	negative	negative	negative	6.0	negative	small	1.003	not_reported	small	not_reported	not_reported	1	not_reported	not_reported	not_reported	not_reported	not_reported	not_reported	not_reported	not_reported	1	not_reported	not_reported	0	not_reported	1	1	not_reported	not_reported	not_reported	not_reported	not_reported	not_reported	not_reported	0	not_reported	not_reported	ABDOMINAL PAIN	22	Female
810	524	no	not_reported	negative	negative	clear	yellow	not_reported	negative	negative	negative	negative	6.0	negative	not_reported	1.012	not_reported	not_reported	not_reported	0	1	0	not_reported	not_reported	not_reported	not_reported	not_reported	not_reported	0	not_reported	not_reported	not_reported	0	not_reported	not_reported	1	not_reported	not_reported	1	not_reported	1	not_reported	0	0	0	not_reported	other	39	Male
811	525	no	not_reported	negative	negative	clear	yellow	not_reported	negative	negative	negative	negative	6.0	negative	not_reported	1.018	not_reported	not_reported	0	1	1	0	0	0	0	not_reported	0	0	0	0	0	0	1	not_reported	0	1	not_reported	not_reported	1	not_reported	0	not_reported	not_reported	0	0	not_reported	ABDOMINAL PAIN	35	Female
812	525	no	few	negative	moderate	not_clear	yellow	small	negative	negative	small	positive	5.5	negative	small	1.011	negative	moderate	0	not_reported	1	not_reported	not_reported	not_reported	0	not_reported	not_reported	not_reported	not_reported	not_reported	not_reported	not_reported	0	not_reported	not_reported	1	not_reported	not_reported	1	not_reported	1	not_reported	not_reported	1	0	not_reported	FLANK PAIN	61	Female
813	525	no	not_reported	not_reported	negative	clear	yellow	not_reported	negative	negative	negative	negative	6.0	negative	not_reported	1.033	not_reported	not_reported	0	1	1	not_reported	0	not_reported	0	0	not_reported	not_reported	not_reported	not_reported	not_reported	not_reported	1	not_reported	1	1	not_reported	not_reported	not_reported	not_reported	not_reported	1	not_reported	1	not_reported	not_reported	URINARY TRACT INFECTION	44	Female
814	525	no	not_reported	negative	negative	clear	yellow	not_reported	negative	negative	negative	negative	7.0	negative	not_reported	1.013	not_reported	not_reported	not_reported	0	1	0	0	not_reported	0	not_reported	not_reported	not_reported	0	not_reported	not_reported	not_reported	0	not_reported	not_reported	1	not_reported	not_reported	1	not_reported	0	not_reported	not_reported	0	0	not_reported	EMESIS	28	Female
815	526	no	not_reported	negative	negative	clear	yellow	not_reported	negative	negative	negative	negative	6.0	negative	not_reported	1.017	not_reported	not_reported	not_reported	1	not_reported	0	1	not_reported	0	not_reported	0	not_reported	0	not_reported	not_reported	not_reported	1	not_reported	not_reported	1	not_reported	not_reported	not_reported	not_reported	not_reported	not_reported	not_reported	0	not_reported	not_reported	ABDOMINAL PAIN	73	Female
816	526	no	not_reported	negative	negative	clear	yellow	not_reported	negative	negative	negative	negative	6.5	small	negative	1.016	negative	moderate	not_reported	1	1	1	not_reported	not_reported	not_reported	not_reported	not_reported	not_reported	not_reported	not_reported	not_reported	1	1	not_reported	not_reported	1	not_reported	not_reported	1	not_reported	not_reported	0	0	0	0	not_reported	other	75	Male
817	526	no	few	negative	small	clear	yellow	small	negative	negative	negative	negative	7.0	negative	small	1.003	not_reported	small	not_reported	1	1	not_reported	not_reported	not_reported	not_reported	not_reported	not_reported	1	not_reported	not_reported	not_reported	not_reported	not_reported	1	not_reported	1	not_reported	not_reported	1	not_reported	not_reported	not_reported	not_reported	not_reported	not_reported	not_reported	other	31	Female
818	527	no	few	negative	large	not_clear	yellow	moderate	negative	negative	small	negative	6.0	negative	moderate	1.009	not_reported	moderate	not_reported	1	1	not_reported	not_reported	not_reported	not_reported	not_reported	0	not_reported	0	not_reported	not_reported	not_reported	1	1	not_reported	1	not_reported	not_reported	not_reported	not_reported	not_reported	not_reported	not_reported	not_reported	not_reported	not_reported	ABDOMINAL PAIN	37	Female
819	528	no	few	not_reported	large	clear	yellow	not_reported	negative	small	negative	negative	6.0	negative	moderate	1.01	not_reported	small	1	0	1	0	not_reported	not_reported	not_reported	not_reported	not_reported	not_reported	0	not_reported	not_reported	not_reported	0	not_reported	not_reported	1	not_reported	not_reported	1	not_reported	1	not_reported	1	0	not_reported	not_reported	FLANK PAIN	60	Male
820	529	no	not_reported	negative	moderate	clear	yellow	small	negative	small	negative	negative	6.0	large	negative	1.026	not_reported	small	not_reported	0	1	0	not_reported	not_reported	not_reported	not_reported	not_reported	1	1	not_reported	not_reported	not_reported	0	1	not_reported	1	not_reported	not_reported	1	not_reported	not_reported	not_reported	not_reported	0	not_reported	not_reported	SHORTNESS OF BREATH	63	Male
821	529	no	not_reported	negative	small	clear	yellow	small	negative	negative	negative	negative	6.0	negative	negative	1.015	not_reported	negative	not_reported	not_reported	1	0	not_reported	not_reported	0	not_reported	not_reported	not_reported	1	not_reported	not_reported	not_reported	not_reported	not_reported	not_reported	1	not_reported	not_reported	1	not_reported	not_reported	not_reported	not_reported	0	not_reported	not_reported	FALL	68	Female
822	530	yes	few	negative	moderate	not_clear	yellow	small	negative	small	small	negative	5.5	small	small	1.03	negative	moderate	0	1	1	0	0	not_reported	0	0	not_reported	1	1	not_reported	not_reported	not_reported	1	1	not_reported	1	not_reported	not_reported	1	not_reported	0	not_reported	not_reported	0	0	not_reported	other	90	Female
823	531	no	not_reported	negative	negative	clear	yellow	small	large	negative	negative	negative	5.5	moderate	negative	1.024	not_reported	small	not_reported	0	1	0	not_reported	not_reported	0	not_reported	not_reported	1	not_reported	not_reported	not_reported	not_reported	0	not_reported	not_reported	1	not_reported	1	1	not_reported	not_reported	not_reported	not_reported	0	not_reported	not_reported	other	61	Female
824	532	no	few	negative	large	clear	yellow	moderate	negative	small	negative	negative	6.0	small	moderate	1.027	not_reported	small	not_reported	1	1	0	1	0	0	not_reported	0	0	0	1	0	0	1	not_reported	0	1	not_reported	0	1	0	0	0	0	0	0	0	ABDOMINAL PAIN	48	Female
825	533	no	many	negative	negative	clear	yellow	large	negative	negative	small	negative	7.5	negative	negative	1.02	not_reported	small	not_reported	not_reported	1	not_reported	0	0	0	not_reported	not_reported	0	0	not_reported	not_reported	not_reported	not_reported	not_reported	not_reported	1	not_reported	not_reported	1	not_reported	not_reported	not_reported	not_reported	not_reported	not_reported	1	CHEST PAIN	18	Female
826	534	no	few	not_reported	other	clear	yellow	not_reported	negative	negative	negative	negative	6.0	negative	small	1.01	not_reported	small	not_reported	not_reported	1	not_reported	not_reported	not_reported	not_reported	not_reported	not_reported	1	1	not_reported	not_reported	not_reported	not_reported	not_reported	not_reported	1	not_reported	1	1	not_reported	not_reported	not_reported	not_reported	not_reported	not_reported	not_reported	FEVER	53	Male
827	535	no	few	small	negative	not_clear	yellow	small	negative	negative	small	negative	6.5	small	small	1.019	not_reported	small	not_reported	1	1	not_reported	0	0	0	not_reported	0	1	0	not_reported	not_reported	0	1	not_reported	not_reported	1	0	1	1	not_reported	0	0	0	0	not_reported	not_reported	DIZZINESS	80	Female
828	536	no	moderate	small	small	not_clear	yellow	small	negative	moderate	small	negative	6.0	moderate	small	1.019	not_reported	moderate	not_reported	1	not_reported	1	not_reported	0	not_reported	not_reported	0	0	0	not_reported	not_reported	not_reported	1	not_reported	not_reported	not_reported	not_reported	not_reported	not_reported	not_reported	not_reported	0	not_reported	1	0	0	ABDOMINAL PAIN	62	Male
829	536	no	not_reported	not_reported	negative	clear	yellow	not_reported	negative	negative	negative	negative	7.5	negative	not_reported	1.023	not_reported	not_reported	not_reported	0	1	0	0	not_reported	0	not_reported	not_reported	0	0	not_reported	not_reported	not_reported	not_reported	not_reported	not_reported	1	0	0	1	not_reported	not_reported	not_reported	not_reported	not_reported	not_reported	not_reported	DIZZINESS	18	Female
830	536	no	many	negative	negative	not_clear	yellow	small	negative	negative	small	negative	7.0	small	negative	1.025	not_reported	small	not_reported	not_reported	1	0	0	not_reported	not_reported	0	1	0	0	not_reported	not_reported	not_reported	0	not_reported	0	1	not_reported	1	1	0	not_reported	not_reported	not_reported	0	not_reported	not_reported	other	79	Female
831	537	yes	few	negative	negative	clear	yellow	small	negative	negative	moderate	negative	8.5	negative	small	1.01	negative	moderate	not_reported	0	1	not_reported	0	not_reported	0	not_reported	0	0	0	not_reported	not_reported	not_reported	0	not_reported	not_reported	1	not_reported	not_reported	1	not_reported	not_reported	not_reported	not_reported	1	not_reported	not_reported	other	73	Female
832	538	no	moderate	small	negative	clear	yellow	moderate	negative	negative	small	negative	5.5	negative	small	1.022	not_reported	moderate	not_reported	not_reported	1	not_reported	not_reported	not_reported	not_reported	not_reported	not_reported	1	not_reported	not_reported	not_reported	not_reported	not_reported	1	not_reported	not_reported	not_reported	1	not_reported	1	not_reported	not_reported	not_reported	not_reported	not_reported	not_reported	other	85	Female
833	539	no	not_reported	negative	negative	clear	yellow	not_reported	negative	negative	negative	negative	6.0	negative	not_reported	1.012	not_reported	not_reported	not_reported	0	1	0	not_reported	0	0	not_reported	not_reported	not_reported	0	not_reported	not_reported	not_reported	not_reported	not_reported	not_reported	1	0	0	1	not_reported	not_reported	not_reported	not_reported	not_reported	not_reported	not_reported	other	22	Female
834	540	no	few	not_reported	small	clear	yellow	not_reported	negative	negative	negative	negative	6.5	negative	small	1.009	not_reported	small	not_reported	1	1	0	0	0	0	not_reported	not_reported	1	0	0	0	not_reported	1	not_reported	not_reported	1	not_reported	not_reported	1	not_reported	not_reported	not_reported	not_reported	0	0	not_reported	ABDOMINAL PAIN	83	Male
835	541	no	few	negative	large	clear	yellow	small	negative	small	negative	negative	6.5	negative	moderate	1.021	not_reported	small	not_reported	1	1	not_reported	0	not_reported	0	0	0	not_reported	0	0	0	not_reported	1	not_reported	not_reported	not_reported	not_reported	not_reported	not_reported	not_reported	not_reported	not_reported	not_reported	0	0	not_reported	ABDOMINAL PAIN	60	Female
836	542	no	not_reported	negative	negative	clear	yellow	not_reported	negative	negative	negative	negative	7.5	negative	not_reported	1.072	not_reported	not_reported	not_reported	1	not_reported	0	1	not_reported	0	not_reported	not_reported	1	not_reported	not_reported	not_reported	not_reported	1	1	not_reported	1	not_reported	not_reported	1	not_reported	not_reported	not_reported	not_reported	not_reported	not_reported	not_reported	EMESIS	48	Female
837	543	no	not_reported	negative	negative	clear	yellow	not_reported	negative	negative	negative	negative	6.0	negative	not_reported	1.022	not_reported	not_reported	0	1	1	0	0	0	0	not_reported	0	not_reported	0	not_reported	not_reported	0	1	1	not_reported	1	not_reported	not_reported	1	not_reported	not_reported	not_reported	not_reported	0	0	not_reported	ABDOMINAL PAIN	32	Male
838	544	no	few	negative	negative	clear	yellow	small	negative	negative	small	negative	7.0	negative	negative	1.004	not_reported	small	not_reported	0	1	0	not_reported	not_reported	not_reported	not_reported	1	1	0	not_reported	not_reported	not_reported	0	1	not_reported	1	not_reported	not_reported	1	not_reported	not_reported	not_reported	not_reported	not_reported	not_reported	not_reported	other	52	Female
839	545	no	few	negative	small	clear	yellow	small	negative	negative	negative	negative	6.0	negative	small	1.023	not_reported	small	not_reported	0	1	0	not_reported	not_reported	not_reported	not_reported	not_reported	1	1	not_reported	not_reported	not_reported	not_reported	not_reported	0	1	not_reported	not_reported	1	not_reported	0	not_reported	0	0	0	not_reported	FEVER	84	Female
840	546	no	not_reported	negative	negative	clear	yellow	not_reported	negative	negative	negative	negative	7.0	negative	not_reported	1.009	not_reported	not_reported	not_reported	1	1	0	0	not_reported	0	not_reported	not_reported	not_reported	not_reported	not_reported	not_reported	not_reported	not_reported	1	not_reported	1	not_reported	not_reported	not_reported	not_reported	not_reported	not_reported	not_reported	not_reported	not_reported	not_reported	other	57	Male
841	546	no	few	negative	moderate	clear	yellow	small	negative	negative	negative	negative	6.0	negative	moderate	1.019	not_reported	small	not_reported	0	1	0	0	not_reported	0	not_reported	not_reported	not_reported	0	not_reported	not_reported	0	0	not_reported	not_reported	1	0	0	1	not_reported	not_reported	not_reported	not_reported	0	0	not_reported	DIZZINESS	28	Female
842	546	no	few	negative	moderate	clear	yellow	small	negative	negative	negative	negative	6.0	negative	moderate	1.019	not_reported	small	not_reported	0	1	0	0	not_reported	0	not_reported	not_reported	not_reported	0	not_reported	not_reported	0	0	not_reported	not_reported	1	0	0	1	not_reported	not_reported	not_reported	not_reported	0	0	not_reported	DIZZINESS	28	Female
843	547	no	not_reported	not_reported	negative	clear	yellow	not_reported	negative	small	negative	negative	6.0	negative	not_reported	1.016	not_reported	not_reported	not_reported	0	1	not_reported	not_reported	not_reported	not_reported	not_reported	1	0	not_reported	not_reported	not_reported	not_reported	0	not_reported	not_reported	1	not_reported	not_reported	not_reported	not_reported	1	not_reported	not_reported	not_reported	not_reported	not_reported	other	84	Female
844	548	no	not_reported	negative	large	not_clear	yellow	small	negative	negative	small	negative	7.0	small	large	1.017	not_reported	moderate	not_reported	0	1	0	0	0	0	not_reported	not_reported	not_reported	0	not_reported	not_reported	not_reported	not_reported	not_reported	not_reported	1	0	1	1	not_reported	not_reported	0	not_reported	1	1	not_reported	DIZZINESS	78	Male
845	549	no	not_reported	negative	negative	clear	yellow	not_reported	negative	negative	negative	negative	7.5	small	negative	1.022	not_reported	negative	not_reported	1	1	0	0	0	0	not_reported	0	0	0	0	0	0	1	1	not_reported	1	not_reported	0	1	not_reported	not_reported	not_reported	not_reported	0	0	not_reported	other	27	Male
846	550	no	few	small	negative	not_clear	yellow	small	negative	negative	negative	negative	6.5	negative	small	1.014	not_reported	negative	not_reported	0	1	0	0	not_reported	not_reported	not_reported	not_reported	not_reported	not_reported	not_reported	not_reported	not_reported	not_reported	not_reported	not_reported	not_reported	1	not_reported	not_reported	not_reported	not_reported	not_reported	not_reported	not_reported	not_reported	not_reported	ALTERED MENTAL STATUS	52	Female
847	551	no	not_reported	negative	negative	not_clear	yellow	moderate	negative	negative	negative	negative	7.5	moderate	negative	1.028	not_reported	negative	not_reported	not_reported	1	0	0	0	0	not_reported	0	0	0	0	0	not_reported	1	not_reported	0	1	not_reported	0	1	not_reported	not_reported	not_reported	not_reported	0	0	not_reported	other	32	Female
848	551	no	moderate	not_reported	moderate	clear	yellow	small	negative	negative	negative	negative	7.0	negative	moderate	1.022	not_reported	moderate	not_reported	1	1	1	not_reported	0	0	not_reported	not_reported	1	0	not_reported	not_reported	not_reported	1	not_reported	not_reported	1	not_reported	not_reported	1	not_reported	0	not_reported	not_reported	0	not_reported	not_reported	other	85	Female
849	552	no	not_reported	negative	small	clear	yellow	not_reported	negative	negative	negative	negative	6.5	negative	negative	1.008	not_reported	negative	not_reported	0	1	0	not_reported	not_reported	0	not_reported	0	not_reported	0	not_reported	not_reported	not_reported	0	not_reported	not_reported	1	not_reported	not_reported	not_reported	not_reported	not_reported	not_reported	not_reported	0	not_reported	not_reported	FLANK PAIN	69	Female
850	552	no	not_reported	negative	negative	clear	yellow	not_reported	negative	negative	negative	negative	7.0	negative	not_reported	1.011	not_reported	not_reported	not_reported	0	1	0	not_reported	not_reported	0	not_reported	not_reported	0	not_reported	not_reported	not_reported	not_reported	0	not_reported	not_reported	1	not_reported	not_reported	1	not_reported	1	not_reported	not_reported	0	0	not_reported	FLANK PAIN	38	Female
851	552	no	not_reported	negative	negative	clear	yellow	not_reported	negative	negative	small	negative	7.0	negative	negative	1.013	not_reported	moderate	0	1	1	0	1	0	0	not_reported	0	0	0	0	0	0	1	1	0	1	not_reported	not_reported	1	not_reported	not_reported	0	0	0	0	not_reported	ABDOMINAL PAIN	54	Female
852	553	no	not_reported	negative	negative	clear	yellow	small	negative	negative	negative	negative	8.0	moderate	negative	1.033	not_reported	small	not_reported	1	not_reported	not_reported	0	0	not_reported	not_reported	not_reported	1	0	0	0	not_reported	1	not_reported	not_reported	1	not_reported	not_reported	1	not_reported	not_reported	not_reported	not_reported	0	not_reported	not_reported	ABDOMINAL PAIN	24	Female
853	554	no	not_reported	negative	negative	not_clear	yellow	not_reported	negative	negative	negative	negative	6.0	negative	not_reported	1.01	negative	moderate	not_reported	0	1	0	0	0	0	not_reported	not_reported	1	0	not_reported	not_reported	not_reported	0	not_reported	not_reported	1	not_reported	1	1	not_reported	not_reported	not_reported	not_reported	not_reported	not_reported	not_reported	ABDOMINAL PAIN	51	Male
854	555	no	few	negative	large	clear	yellow	not_reported	negative	negative	negative	negative	6.0	negative	small	1.03	not_reported	small	0	1	1	0	0	0	0	not_reported	0	0	0	1	0	0	1	not_reported	0	1	not_reported	not_reported	1	not_reported	not_reported	0	0	0	0	not_reported	ABDOMINAL PAIN	21	Female
855	555	no	not_reported	small	negative	clear	yellow	not_reported	negative	negative	negative	negative	6.0	small	negative	1.026	not_reported	small	not_reported	1	1	0	0	0	0	not_reported	1	not_reported	0	not_reported	not_reported	0	1	1	not_reported	1	not_reported	0	1	not_reported	not_reported	0	0	0	0	not_reported	ABDOMINAL PAIN	51	Male
856	556	no	few	not_reported	moderate	clear	yellow	small	negative	negative	negative	negative	6.0	negative	moderate	1.02	not_reported	small	not_reported	not_reported	1	not_reported	not_reported	not_reported	not_reported	not_reported	0	0	0	not_reported	not_reported	not_reported	0	not_reported	not_reported	1	not_reported	0	1	0	not_reported	not_reported	not_reported	not_reported	not_reported	not_reported	other	81	Female
857	557	no	few	small	negative	not_clear	yellow	small	negative	negative	negative	negative	6.5	negative	negative	1.034	not_reported	negative	not_reported	1	1	0	0	0	0	not_reported	1	not_reported	0	0	0	0	1	not_reported	not_reported	1	not_reported	not_reported	1	not_reported	not_reported	not_reported	not_reported	0	0	0	ABDOMINAL PAIN	48	Female
858	558	no	not_reported	negative	negative	clear	yellow	not_reported	negative	negative	negative	negative	6.0	negative	not_reported	1.015	not_reported	not_reported	not_reported	not_reported	1	not_reported	not_reported	not_reported	not_reported	not_reported	not_reported	not_reported	not_reported	not_reported	1	not_reported	1	not_reported	not_reported	1	not_reported	not_reported	1	not_reported	not_reported	not_reported	not_reported	not_reported	not_reported	not_reported	CHEST PAIN	51	Female
859	559	no	few	negative	large	not_clear	yellow	small	negative	negative	small	negative	7.5	negative	moderate	1.013	not_reported	small	0	1	1	1	not_reported	not_reported	not_reported	not_reported	not_reported	not_reported	not_reported	0	0	not_reported	1	not_reported	1	1	not_reported	not_reported	1	not_reported	0	1	1	0	0	not_reported	FEMALE GU PROBLEM	48	Female
860	559	no	few	negative	small	clear	yellow	not_reported	negative	moderate	small	negative	6.0	negative	small	1.005	not_reported	small	not_reported	not_reported	not_reported	not_reported	not_reported	not_reported	not_reported	not_reported	not_reported	1	1	not_reported	not_reported	not_reported	not_reported	not_reported	not_reported	not_reported	0	not_reported	not_reported	not_reported	not_reported	not_reported	not_reported	not_reported	not_reported	not_reported	FEVER	46	Male
861	559	no	many	negative	negative	not_clear	yellow	not_reported	negative	negative	small	negative	6.5	negative	small	1.016	not_reported	moderate	not_reported	0	1	0	0	not_reported	0	not_reported	not_reported	not_reported	0	not_reported	not_reported	0	not_reported	not_reported	not_reported	not_reported	0	1	1	not_reported	not_reported	not_reported	not_reported	not_reported	not_reported	not_reported	NEUROLOGIC PROBLEM	84	Male
862	560	no	not_reported	negative	negative	clear	yellow	not_reported	negative	negative	negative	negative	5.5	negative	not_reported	1.007	not_reported	not_reported	not_reported	0	1	0	0	not_reported	0	not_reported	not_reported	not_reported	not_reported	not_reported	not_reported	not_reported	1	not_reported	not_reported	1	not_reported	not_reported	not_reported	not_reported	not_reported	not_reported	not_reported	not_reported	not_reported	not_reported	CHEST PAIN	52	Male
863	560	no	few	negative	large	clear	yellow	small	negative	negative	negative	negative	6.5	negative	small	1.017	not_reported	small	not_reported	not_reported	1	not_reported	not_reported	not_reported	not_reported	not_reported	not_reported	1	not_reported	1	not_reported	not_reported	0	not_reported	not_reported	1	not_reported	not_reported	1	not_reported	not_reported	not_reported	not_reported	not_reported	not_reported	not_reported	VAGINAL BLEEDING	22	Female
864	561	no	few	negative	large	clear	yellow	small	negative	negative	negative	negative	6.5	negative	small	1.017	not_reported	small	not_reported	not_reported	1	not_reported	not_reported	not_reported	not_reported	not_reported	not_reported	1	not_reported	1	not_reported	not_reported	0	not_reported	not_reported	1	not_reported	not_reported	1	not_reported	not_reported	not_reported	not_reported	not_reported	not_reported	not_reported	VAGINAL BLEEDING	22	Female
865	562	no	none	negative	negative	clear	yellow	small	negative	negative	small	negative	6.0	negative	small	1.026	negative	moderate	not_reported	0	1	0	0	not_reported	0	not_reported	not_reported	not_reported	not_reported	not_reported	not_reported	not_reported	1	not_reported	not_reported	1	not_reported	not_reported	1	not_reported	1	not_reported	not_reported	not_reported	not_reported	not_reported	FLANK PAIN	56	Male
866	563	no	few	negative	large	not_clear	red	not_reported	negative	small	small	positive	5.5	large	large	1.02	negative	moderate	not_reported	1	not_reported	0	0	0	0	not_reported	not_reported	0	1	not_reported	not_reported	not_reported	1	not_reported	1	1	not_reported	not_reported	1	not_reported	0	1	1	1	1	not_reported	FEMALE GU PROBLEM	57	Female
867	564	no	few	negative	negative	clear	yellow	small	negative	negative	small	negative	6.0	negative	small	1.024	not_reported	moderate	not_reported	1	1	0	not_reported	not_reported	not_reported	not_reported	not_reported	not_reported	not_reported	not_reported	not_reported	not_reported	1	not_reported	not_reported	1	not_reported	not_reported	1	not_reported	not_reported	not_reported	not_reported	not_reported	not_reported	not_reported	ABDOMINAL PAIN	59	Female
868	565	no	few	negative	negative	clear	yellow	small	negative	negative	small	negative	6.0	negative	small	1.024	not_reported	moderate	not_reported	1	1	0	not_reported	not_reported	not_reported	not_reported	not_reported	not_reported	not_reported	not_reported	not_reported	not_reported	1	not_reported	not_reported	1	not_reported	not_reported	1	not_reported	not_reported	not_reported	not_reported	not_reported	not_reported	not_reported	ABDOMINAL PAIN	59	Female
869	566	no	not_reported	negative	negative	clear	yellow	not_reported	negative	negative	negative	negative	6.0	negative	not_reported	1.016	not_reported	not_reported	not_reported	1	1	0	not_reported	not_reported	0	not_reported	not_reported	1	not_reported	not_reported	not_reported	not_reported	1	not_reported	not_reported	1	not_reported	not_reported	1	not_reported	not_reported	not_reported	not_reported	1	not_reported	not_reported	ABDOMINAL PAIN	45	Male
870	566	no	not_reported	negative	negative	clear	yellow	not_reported	negative	negative	negative	negative	8.0	negative	not_reported	1.019	not_reported	not_reported	not_reported	0	1	0	not_reported	not_reported	not_reported	not_reported	not_reported	not_reported	0	not_reported	not_reported	not_reported	1	1	not_reported	1	not_reported	not_reported	1	not_reported	not_reported	not_reported	not_reported	not_reported	not_reported	not_reported	EMESIS	52	Female
871	567	no	not_reported	negative	negative	clear	yellow	not_reported	negative	negative	negative	negative	6.0	negative	not_reported	1.01	not_reported	not_reported	not_reported	1	1	0	not_reported	not_reported	not_reported	not_reported	not_reported	not_reported	not_reported	not_reported	not_reported	not_reported	not_reported	not_reported	not_reported	1	not_reported	not_reported	not_reported	not_reported	not_reported	not_reported	not_reported	not_reported	not_reported	not_reported	CHEST PAIN	49	Male
872	568	no	many	negative	moderate	not_clear	yellow	large	negative	negative	small	negative	7.0	negative	small	1.01	not_reported	small	not_reported	not_reported	1	not_reported	not_reported	not_reported	not_reported	not_reported	not_reported	1	not_reported	not_reported	not_reported	not_reported	1	not_reported	not_reported	not_reported	0	not_reported	not_reported	not_reported	not_reported	not_reported	1	not_reported	not_reported	not_reported	CHEST PAIN	81	Female
873	569	no	not_reported	negative	negative	not_clear	yellow	not_reported	negative	moderate	negative	negative	8.5	small	negative	1.021	not_reported	small	not_reported	1	1	0	0	0	0	not_reported	not_reported	0	0	not_reported	not_reported	0	not_reported	1	not_reported	1	not_reported	not_reported	1	not_reported	not_reported	not_reported	not_reported	not_reported	not_reported	not_reported	ABDOMINAL PAIN	36	Female
874	570	no	not_reported	negative	negative	clear	yellow	not_reported	large	negative	negative	negative	6.0	negative	not_reported	1.028	not_reported	not_reported	not_reported	0	1	0	not_reported	not_reported	not_reported	not_reported	not_reported	1	not_reported	not_reported	not_reported	not_reported	not_reported	1	not_reported	not_reported	1	not_reported	not_reported	not_reported	not_reported	not_reported	not_reported	not_reported	not_reported	not_reported	FATIGUE	79	Male
875	571	no	not_reported	negative	negative	clear	yellow	not_reported	negative	negative	negative	negative	6.0	negative	not_reported	1.018	not_reported	not_reported	not_reported	0	1	0	not_reported	not_reported	not_reported	not_reported	not_reported	not_reported	not_reported	not_reported	not_reported	not_reported	not_reported	not_reported	not_reported	1	not_reported	not_reported	1	not_reported	not_reported	not_reported	not_reported	0	not_reported	1	other	33	Female
876	572	no	many	negative	negative	clear	yellow	not_reported	negative	negative	negative	negative	6.0	small	small	1.013	not_reported	small	not_reported	not_reported	1	not_reported	not_reported	not_reported	not_reported	not_reported	not_reported	not_reported	1	not_reported	not_reported	not_reported	not_reported	1	not_reported	1	0	1	1	not_reported	not_reported	not_reported	not_reported	not_reported	not_reported	not_reported	FEVER	54	Male
877	573	no	few	negative	small	not_clear	yellow	small	negative	negative	small	negative	6.5	negative	small	1.029	not_reported	moderate	not_reported	0	1	0	not_reported	0	not_reported	not_reported	not_reported	not_reported	0	0	0	not_reported	0	not_reported	1	1	not_reported	0	1	not_reported	not_reported	not_reported	not_reported	0	not_reported	not_reported	other	23	Female
878	574	no	not_reported	not_reported	negative	clear	yellow	not_reported	negative	negative	negative	negative	6.0	negative	not_reported	1.011	not_reported	not_reported	not_reported	0	1	not_reported	not_reported	not_reported	not_reported	not_reported	not_reported	1	0	not_reported	not_reported	not_reported	0	not_reported	not_reported	1	0	1	1	not_reported	not_reported	not_reported	not_reported	0	not_reported	not_reported	FATIGUE	82	Male
879	575	no	moderate	negative	negative	not_clear	yellow	moderate	negative	small	small	negative	5.5	negative	not_reported	1.03	negative	small	not_reported	1	1	0	0	0	0	not_reported	0	0	0	1	1	not_reported	1	not_reported	1	1	not_reported	0	1	not_reported	0	not_reported	not_reported	0	0	not_reported	ABDOMINAL PAIN	26	Female
880	576	no	not_reported	negative	negative	clear	yellow	not_reported	negative	small	negative	negative	6.0	negative	not_reported	1.012	not_reported	not_reported	not_reported	0	1	not_reported	not_reported	not_reported	not_reported	not_reported	not_reported	not_reported	0	not_reported	not_reported	not_reported	0	not_reported	not_reported	1	not_reported	not_reported	1	not_reported	1	not_reported	not_reported	0	0	not_reported	FLANK PAIN	34	Female
881	576	no	not_reported	negative	small	clear	yellow	not_reported	negative	negative	negative	negative	6.5	negative	negative	1.007	not_reported	small	not_reported	1	1	0	0	0	0	not_reported	0	not_reported	0	not_reported	not_reported	not_reported	1	not_reported	not_reported	1	not_reported	not_reported	1	not_reported	0	not_reported	not_reported	0	0	not_reported	ABDOMINAL PAIN	50	Male
882	576	no	not_reported	negative	negative	clear	yellow	small	small	negative	negative	negative	5.5	small	negative	1.023	not_reported	negative	not_reported	not_reported	not_reported	not_reported	not_reported	not_reported	not_reported	not_reported	not_reported	not_reported	1	not_reported	not_reported	not_reported	not_reported	1	not_reported	1	1	not_reported	not_reported	not_reported	not_reported	not_reported	not_reported	not_reported	not_reported	not_reported	other	68	Female
883	576	no	few	not_reported	small	clear	yellow	not_reported	negative	negative	negative	negative	6.0	negative	small	1.005	not_reported	negative	not_reported	not_reported	1	not_reported	not_reported	not_reported	not_reported	not_reported	not_reported	not_reported	not_reported	not_reported	not_reported	not_reported	not_reported	not_reported	not_reported	1	not_reported	not_reported	1	not_reported	1	1	not_reported	0	1	not_reported	other	28	Male
884	576	no	not_reported	negative	negative	clear	yellow	not_reported	negative	negative	negative	negative	6.0	negative	not_reported	1.034	not_reported	not_reported	not_reported	1	not_reported	not_reported	not_reported	not_reported	not_reported	not_reported	not_reported	not_reported	0	not_reported	not_reported	not_reported	not_reported	not_reported	not_reported	not_reported	not_reported	not_reported	not_reported	not_reported	not_reported	not_reported	not_reported	not_reported	not_reported	not_reported	CHEST PAIN	50	Male
885	577	no	few	negative	negative	clear	yellow	small	negative	negative	negative	negative	6.0	small	negative	1.028	not_reported	negative	not_reported	0	1	not_reported	not_reported	not_reported	not_reported	not_reported	1	not_reported	not_reported	not_reported	not_reported	not_reported	0	not_reported	not_reported	1	1	not_reported	1	not_reported	not_reported	not_reported	not_reported	not_reported	not_reported	not_reported	ALTERED MENTAL STATUS	91	Male
886	578	no	not_reported	negative	negative	clear	yellow	not_reported	negative	negative	negative	negative	6.0	negative	not_reported	1.019	not_reported	not_reported	not_reported	0	1	not_reported	not_reported	not_reported	not_reported	not_reported	not_reported	not_reported	not_reported	not_reported	not_reported	not_reported	0	not_reported	not_reported	1	1	not_reported	not_reported	not_reported	not_reported	not_reported	not_reported	not_reported	not_reported	not_reported	ALTERED MENTAL STATUS	83	Female
887	579	no	moderate	negative	small	clear	yellow	moderate	negative	negative	small	negative	6.0	negative	small	1.019	not_reported	small	not_reported	1	1	1	0	not_reported	0	not_reported	0	0	0	0	0	0	1	not_reported	0	not_reported	not_reported	0	not_reported	not_reported	0	0	0	0	0	not_reported	ABDOMINAL PAIN	29	Female
888	580	no	not_reported	small	negative	clear	yellow	not_reported	negative	moderate	negative	negative	6.5	small	negative	1.018	not_reported	negative	not_reported	1	1	0	0	0	0	not_reported	0	1	0	not_reported	not_reported	not_reported	1	not_reported	not_reported	1	not_reported	not_reported	1	0	not_reported	not_reported	not_reported	0	0	not_reported	ABDOMINAL PAIN	66	Male
889	581	no	not_reported	negative	negative	clear	yellow	not_reported	negative	negative	negative	negative	7.0	negative	not_reported	1.007	not_reported	not_reported	not_reported	1	1	0	0	0	0	not_reported	not_reported	1	0	not_reported	not_reported	not_reported	1	not_reported	not_reported	1	not_reported	1	1	not_reported	not_reported	not_reported	not_reported	0	0	not_reported	FATIGUE	46	Male
890	582	no	not_reported	negative	negative	clear	yellow	small	negative	negative	negative	negative	6.5	small	negative	1.016	not_reported	negative	not_reported	0	1	0	0	0	0	not_reported	not_reported	1	1	not_reported	not_reported	not_reported	not_reported	1	not_reported	1	not_reported	not_reported	1	not_reported	not_reported	not_reported	not_reported	not_reported	not_reported	not_reported	FEVER	72	Female
891	583	no	not_reported	negative	negative	clear	yellow	not_reported	negative	large	negative	negative	7.5	negative	not_reported	1.016	not_reported	not_reported	not_reported	0	1	0	0	not_reported	0	not_reported	not_reported	0	0	not_reported	not_reported	not_reported	0	not_reported	not_reported	1	0	not_reported	1	not_reported	not_reported	not_reported	not_reported	not_reported	not_reported	not_reported	CHEST PAIN	65	Female
892	584	no	few	negative	negative	not_clear	yellow	large	negative	negative	negative	negative	6.5	negative	negative	1.005	not_reported	negative	not_reported	1	1	0	not_reported	not_reported	not_reported	not_reported	1	not_reported	0	not_reported	not_reported	not_reported	1	not_reported	not_reported	1	not_reported	not_reported	1	0	not_reported	not_reported	not_reported	0	not_reported	not_reported	FATIGUE	30	Female
893	584	no	moderate	not_reported	small	not_clear	yellow	small	negative	negative	small	negative	6.0	negative	small	1.026	not_reported	moderate	not_reported	1	not_reported	1	not_reported	not_reported	not_reported	not_reported	1	1	not_reported	not_reported	not_reported	not_reported	1	not_reported	not_reported	1	not_reported	not_reported	1	not_reported	not_reported	not_reported	not_reported	not_reported	not_reported	not_reported	ABDOMINAL PAIN	55	Female
894	584	no	few	not_reported	moderate	clear	yellow	not_reported	negative	negative	negative	negative	6.0	small	moderate	1.032	not_reported	small	not_reported	0	1	not_reported	not_reported	not_reported	0	not_reported	0	not_reported	1	not_reported	not_reported	not_reported	0	not_reported	not_reported	1	not_reported	0	1	not_reported	0	not_reported	not_reported	0	not_reported	not_reported	other	69	Male
895	585	no	few	negative	large	not_clear	yellow	small	negative	large	negative	negative	5.5	small	moderate	1.027	not_reported	small	not_reported	0	1	0	0	0	0	not_reported	0	0	0	1	0	not_reported	1	not_reported	not_reported	1	not_reported	not_reported	1	not_reported	not_reported	not_reported	not_reported	0	0	not_reported	ABDOMINAL PAIN	21	Female
896	586	yes	few	negative	small	not_clear	yellow	not_reported	negative	negative	large	negative	7.0	negative	small	1.01	negative	large	not_reported	0	1	0	0	0	0	not_reported	0	1	0	not_reported	not_reported	not_reported	0	not_reported	not_reported	1	not_reported	1	1	not_reported	not_reported	not_reported	not_reported	not_reported	not_reported	not_reported	other	67	Female
897	587	no	not_reported	negative	negative	clear	yellow	not_reported	large	small	negative	negative	6.0	negative	not_reported	1.031	not_reported	not_reported	not_reported	0	1	0	0	not_reported	0	not_reported	not_reported	not_reported	not_reported	not_reported	not_reported	not_reported	1	1	not_reported	1	not_reported	not_reported	1	not_reported	not_reported	not_reported	not_reported	0	not_reported	not_reported	other	40	Male
898	587	no	not_reported	negative	negative	clear	yellow	not_reported	negative	negative	negative	negative	7.0	negative	not_reported	1.009	not_reported	not_reported	not_reported	0	1	0	0	not_reported	0	not_reported	0	1	0	not_reported	not_reported	not_reported	1	not_reported	not_reported	1	not_reported	1	1	not_reported	0	not_reported	not_reported	0	0	not_reported	ABDOMINAL PAIN	75	Female
899	588	no	many	not_reported	large	not_clear	yellow	small	negative	negative	small	negative	5.5	large	moderate	1.03	not_reported	moderate	not_reported	0	1	0	not_reported	not_reported	not_reported	not_reported	not_reported	not_reported	0	not_reported	not_reported	not_reported	not_reported	not_reported	not_reported	1	not_reported	not_reported	1	not_reported	not_reported	not_reported	not_reported	not_reported	1	not_reported	HEMATURIA	75	Male
900	589	no	few	negative	large	not_clear	yellow	moderate	negative	negative	small	negative	6.0	negative	moderate	1.028	not_reported	moderate	not_reported	1	1	not_reported	not_reported	not_reported	not_reported	not_reported	1	not_reported	0	not_reported	not_reported	not_reported	1	not_reported	0	1	not_reported	not_reported	1	not_reported	1	not_reported	not_reported	0	not_reported	not_reported	FLANK PAIN	18	Female
901	590	no	few	negative	negative	not_clear	yellow	moderate	negative	large	negative	negative	6.0	moderate	small	1.034	not_reported	small	not_reported	0	1	0	not_reported	not_reported	not_reported	not_reported	0	0	0	0	0	0	1	1	0	1	not_reported	0	1	0	0	0	0	0	0	0	ABDOMINAL PAIN	38	Female
902	590	no	few	negative	large	clear	yellow	small	negative	negative	negative	negative	6.5	negative	moderate	1.019	not_reported	small	not_reported	0	1	0	not_reported	not_reported	not_reported	not_reported	0	0	0	not_reported	not_reported	0	0	not_reported	not_reported	1	not_reported	0	1	0	1	0	0	0	0	0	FLANK PAIN	42	Male
903	591	no	few	moderate	negative	not_clear	amber	small	negative	negative	small	positive	6.0	negative	negative	1.016	not_reported	small	not_reported	1	not_reported	1	not_reported	not_reported	not_reported	not_reported	not_reported	not_reported	not_reported	not_reported	not_reported	not_reported	not_reported	not_reported	not_reported	not_reported	not_reported	not_reported	not_reported	not_reported	not_reported	not_reported	not_reported	not_reported	not_reported	not_reported	NEUROLOGIC PROBLEM	58	Male
904	592	no	not_reported	negative	negative	clear	yellow	large	negative	negative	moderate	negative	7.0	negative	not_reported	1.022	negative	moderate	not_reported	not_reported	not_reported	not_reported	not_reported	not_reported	not_reported	not_reported	not_reported	not_reported	not_reported	not_reported	not_reported	not_reported	not_reported	not_reported	not_reported	not_reported	not_reported	not_reported	not_reported	not_reported	not_reported	not_reported	not_reported	not_reported	not_reported	not_reported	ABDOMINAL PAIN	33	Female
905	593	no	few	negative	negative	clear	yellow	not_reported	negative	negative	negative	negative	7.5	small	small	1.015	not_reported	negative	not_reported	not_reported	1	1	not_reported	not_reported	not_reported	not_reported	not_reported	not_reported	0	not_reported	not_reported	not_reported	not_reported	not_reported	not_reported	1	not_reported	not_reported	1	0	not_reported	not_reported	not_reported	not_reported	not_reported	not_reported	other	88	Female
906	594	no	not_reported	negative	negative	clear	yellow	not_reported	negative	negative	negative	negative	6.5	negative	not_reported	1.006	not_reported	not_reported	not_reported	0	1	0	0	0	0	not_reported	not_reported	0	1	not_reported	not_reported	not_reported	0	1	not_reported	1	0	not_reported	1	not_reported	not_reported	not_reported	not_reported	0	not_reported	not_reported	FEVER	31	Male
907	595	no	not_reported	negative	negative	clear	yellow	not_reported	negative	negative	negative	negative	6.5	negative	not_reported	1.006	not_reported	not_reported	not_reported	0	1	0	0	0	0	not_reported	not_reported	0	1	not_reported	not_reported	not_reported	0	1	not_reported	1	0	not_reported	1	not_reported	not_reported	not_reported	not_reported	0	not_reported	not_reported	FEVER	31	Male
908	595	no	not_reported	negative	negative	clear	yellow	not_reported	negative	negative	negative	negative	7.0	negative	not_reported	1.012	not_reported	not_reported	not_reported	0	1	0	not_reported	0	not_reported	not_reported	not_reported	not_reported	0	not_reported	not_reported	0	0	1	not_reported	1	0	0	1	0	not_reported	not_reported	0	0	0	0	FATIGUE	73	Female
909	595	no	few	negative	negative	not_clear	yellow	large	negative	negative	moderate	negative	6.0	negative	not_reported	1.016	negative	moderate	not_reported	not_reported	not_reported	not_reported	not_reported	not_reported	not_reported	not_reported	not_reported	not_reported	not_reported	not_reported	not_reported	not_reported	not_reported	not_reported	not_reported	not_reported	not_reported	not_reported	not_reported	not_reported	not_reported	not_reported	not_reported	not_reported	not_reported	not_reported	ABDOMINAL PAIN	29	Female
910	596	no	not_reported	negative	negative	clear	yellow	not_reported	negative	negative	negative	negative	7.0	negative	not_reported	1.014	not_reported	not_reported	not_reported	not_reported	1	0	not_reported	0	0	not_reported	not_reported	not_reported	0	not_reported	not_reported	0	0	1	not_reported	1	0	0	1	not_reported	0	not_reported	not_reported	0	not_reported	not_reported	DIZZINESS	51	Female
911	597	no	few	negative	small	clear	yellow	small	negative	negative	negative	negative	6.0	large	small	1.024	not_reported	small	not_reported	not_reported	1	0	0	0	not_reported	not_reported	not_reported	0	1	not_reported	not_reported	0	0	1	not_reported	1	not_reported	not_reported	1	not_reported	not_reported	0	not_reported	0	not_reported	not_reported	other	27	Female
912	597	no	few	negative	moderate	clear	yellow	small	negative	negative	negative	negative	6.0	negative	moderate	1.018	not_reported	small	not_reported	0	1	0	0	not_reported	0	not_reported	0	0	0	not_reported	not_reported	not_reported	1	not_reported	not_reported	1	not_reported	not_reported	1	not_reported	0	not_reported	not_reported	0	0	not_reported	ABDOMINAL PAIN	33	Female
913	598	no	not_reported	negative	negative	clear	yellow	not_reported	negative	negative	negative	negative	6.5	negative	not_reported	1.006	not_reported	not_reported	not_reported	not_reported	1	not_reported	not_reported	not_reported	not_reported	not_reported	not_reported	not_reported	0	not_reported	not_reported	not_reported	not_reported	1	not_reported	1	0	0	1	not_reported	not_reported	not_reported	not_reported	not_reported	not_reported	not_reported	other	34	Male
914	599	no	few	not_reported	small	clear	yellow	small	negative	negative	negative	negative	6.0	negative	small	1.013	not_reported	small	not_reported	1	1	0	1	0	0	0	not_reported	1	0	not_reported	not_reported	not_reported	1	not_reported	not_reported	not_reported	not_reported	not_reported	not_reported	not_reported	not_reported	not_reported	not_reported	0	0	not_reported	ABDOMINAL PAIN	66	Male
915	600	no	few	negative	small	not_clear	yellow	small	negative	negative	negative	negative	7.0	negative	negative	1.013	not_reported	small	not_reported	0	1	0	0	not_reported	0	not_reported	0	0	0	not_reported	not_reported	0	0	not_reported	not_reported	1	not_reported	0	1	0	0	0	0	0	0	not_reported	other	22	Female
916	600	no	not_reported	small	moderate	not_clear	yellow	large	negative	small	small	negative	6.0	small	small	1.04	not_reported	small	not_reported	not_reported	1	not_reported	not_reported	not_reported	not_reported	not_reported	not_reported	0	0	0	0	not_reported	1	1	not_reported	1	not_reported	not_reported	1	not_reported	not_reported	not_reported	not_reported	0	not_reported	not_reported	ABDOMINAL PAIN	39	Female
917	600	no	few	negative	small	not_clear	yellow	moderate	negative	negative	negative	negative	6.0	negative	small	1.029	not_reported	small	not_reported	0	1	0	not_reported	not_reported	0	not_reported	0	0	0	0	0	not_reported	1	not_reported	1	1	not_reported	not_reported	1	not_reported	not_reported	not_reported	not_reported	0	0	not_reported	other	26	Female
918	600	no	few	not_reported	small	clear	yellow	small	negative	negative	negative	negative	5.5	small	small	1.024	not_reported	small	not_reported	0	1	not_reported	not_reported	not_reported	not_reported	not_reported	not_reported	1	not_reported	not_reported	not_reported	not_reported	not_reported	not_reported	not_reported	1	not_reported	1	not_reported	not_reported	not_reported	not_reported	not_reported	not_reported	not_reported	not_reported	other	93	Male
919	601	no	not_reported	negative	negative	clear	yellow	not_reported	negative	negative	negative	negative	6.0	negative	not_reported	1.026	not_reported	not_reported	not_reported	not_reported	1	not_reported	not_reported	not_reported	not_reported	not_reported	not_reported	0	0	not_reported	not_reported	not_reported	1	not_reported	not_reported	1	not_reported	not_reported	1	not_reported	not_reported	0	not_reported	0	not_reported	not_reported	ABDOMINAL PAIN	70	Male
920	601	no	few	negative	small	not_clear	yellow	moderate	moderate	negative	negative	negative	7.5	large	small	1.017	not_reported	small	not_reported	1	1	0	0	not_reported	not_reported	not_reported	0	not_reported	not_reported	not_reported	not_reported	not_reported	1	not_reported	not_reported	1	not_reported	not_reported	1	not_reported	not_reported	not_reported	not_reported	not_reported	0	not_reported	ABDOMINAL PAIN	60	Female
921	602	no	few	not_reported	large	clear	yellow	small	negative	negative	negative	negative	6.0	negative	small	1.016	not_reported	small	not_reported	not_reported	1	not_reported	not_reported	not_reported	not_reported	not_reported	not_reported	1	1	not_reported	not_reported	not_reported	not_reported	1	not_reported	not_reported	1	not_reported	1	not_reported	not_reported	not_reported	not_reported	not_reported	not_reported	not_reported	FATIGUE	85	Female
922	603	no	not_reported	negative	negative	not_clear	yellow	not_reported	negative	negative	negative	negative	6.0	negative	small	1.016	not_reported	small	not_reported	0	1	0	not_reported	0	0	not_reported	not_reported	not_reported	0	not_reported	not_reported	not_reported	0	1	not_reported	1	not_reported	not_reported	not_reported	not_reported	not_reported	not_reported	not_reported	0	0	not_reported	ALTERED MENTAL STATUS	81	Male
923	604	no	not_reported	small	negative	clear	yellow	not_reported	negative	negative	negative	negative	5.5	negative	not_reported	1.042	not_reported	not_reported	not_reported	1	1	0	0	0	0	not_reported	not_reported	not_reported	not_reported	not_reported	not_reported	0	1	1	not_reported	1	not_reported	not_reported	1	not_reported	not_reported	not_reported	not_reported	not_reported	not_reported	not_reported	ABDOMINAL PAIN	55	Female
924	605	no	not_reported	negative	negative	clear	yellow	not_reported	negative	large	negative	negative	7.5	small	negative	1.021	not_reported	small	not_reported	1	1	not_reported	1	not_reported	not_reported	not_reported	not_reported	0	0	not_reported	not_reported	not_reported	1	1	not_reported	1	not_reported	not_reported	1	not_reported	not_reported	not_reported	not_reported	not_reported	not_reported	not_reported	CHEST PAIN	56	Male
925	606	no	few	negative	negative	not_clear	yellow	moderate	negative	negative	small	negative	6.5	negative	small	1.017	not_reported	moderate	not_reported	1	not_reported	0	0	0	0	not_reported	not_reported	not_reported	0	not_reported	not_reported	not_reported	1	1	not_reported	1	not_reported	not_reported	1	not_reported	not_reported	not_reported	not_reported	not_reported	not_reported	not_reported	SHORTNESS OF BREATH	83	Male
926	606	no	not_reported	negative	negative	clear	yellow	not_reported	negative	negative	negative	negative	7.5	negative	not_reported	1.008	not_reported	not_reported	not_reported	0	1	0	0	0	0	not_reported	not_reported	not_reported	1	not_reported	not_reported	not_reported	not_reported	1	not_reported	1	not_reported	not_reported	1	not_reported	not_reported	not_reported	not_reported	not_reported	not_reported	not_reported	FEVER	42	Female
927	607	yes	not_reported	negative	small	clear	yellow	moderate	negative	negative	small	negative	6.0	negative	moderate	1.025	negative	moderate	not_reported	not_reported	1	not_reported	not_reported	not_reported	not_reported	not_reported	not_reported	not_reported	not_reported	not_reported	not_reported	not_reported	1	not_reported	not_reported	1	not_reported	not_reported	1	not_reported	not_reported	not_reported	not_reported	not_reported	not_reported	not_reported	ABDOMINAL PAIN	42	Female
928	607	no	few	negative	small	clear	yellow	not_reported	small	negative	negative	negative	6.0	small	small	1.013	not_reported	small	not_reported	0	1	0	not_reported	not_reported	not_reported	not_reported	0	1	0	not_reported	not_reported	not_reported	not_reported	1	not_reported	1	not_reported	1	1	not_reported	not_reported	not_reported	not_reported	not_reported	not_reported	not_reported	other	38	Male
929	608	no	not_reported	negative	negative	clear	yellow	not_reported	negative	negative	negative	negative	6.0	negative	not_reported	1.019	not_reported	not_reported	1	1	1	0	0	not_reported	not_reported	0	not_reported	not_reported	not_reported	not_reported	not_reported	0	0	not_reported	not_reported	1	not_reported	0	1	not_reported	1	not_reported	not_reported	1	0	not_reported	SHORTNESS OF BREATH	88	Male
930	609	no	none	negative	negative	clear	yellow	small	negative	negative	moderate	negative	5.5	negative	small	1.014	negative	moderate	0	1	1	not_reported	0	not_reported	0	not_reported	not_reported	not_reported	1	not_reported	not_reported	not_reported	1	not_reported	not_reported	1	not_reported	0	1	not_reported	not_reported	0	0	0	0	not_reported	ABDOMINAL PAIN	56	Female
931	610	no	moderate	negative	large	clear	yellow	not_reported	negative	negative	negative	negative	5.5	small	moderate	1.029	negative	small	0	1	1	0	0	not_reported	0	not_reported	1	not_reported	0	not_reported	not_reported	not_reported	1	not_reported	not_reported	1	not_reported	0	1	not_reported	1	0	not_reported	1	not_reported	not_reported	FLANK PAIN	72	Male
932	611	no	moderate	not_reported	small	clear	yellow	small	negative	negative	negative	negative	6.0	negative	small	1.029	not_reported	moderate	not_reported	1	1	not_reported	0	0	0	not_reported	not_reported	not_reported	not_reported	not_reported	not_reported	not_reported	1	1	not_reported	1	not_reported	not_reported	1	not_reported	not_reported	not_reported	not_reported	not_reported	0	not_reported	other	61	Female
933	612	no	not_reported	negative	negative	clear	yellow	not_reported	negative	negative	negative	negative	7.0	negative	not_reported	1.011	not_reported	not_reported	not_reported	not_reported	1	not_reported	not_reported	not_reported	not_reported	not_reported	not_reported	not_reported	1	not_reported	not_reported	not_reported	1	not_reported	not_reported	1	not_reported	not_reported	not_reported	not_reported	not_reported	not_reported	not_reported	not_reported	not_reported	not_reported	ABDOMINAL PAIN	55	Female
934	613	no	few	negative	negative	clear	yellow	small	negative	negative	small	negative	5.5	negative	negative	1.025	not_reported	small	not_reported	1	1	0	1	not_reported	0	not_reported	0	0	0	0	0	0	1	not_reported	0	1	not_reported	0	1	0	1	0	0	0	0	0	FLANK PAIN	37	Female
935	613	no	few	negative	large	clear	yellow	small	negative	negative	negative	negative	7.0	negative	small	1.006	not_reported	small	0	0	1	not_reported	not_reported	not_reported	not_reported	not_reported	not_reported	1	1	not_reported	not_reported	not_reported	not_reported	1	not_reported	1	not_reported	not_reported	1	not_reported	not_reported	not_reported	not_reported	not_reported	not_reported	not_reported	other	41	Female
936	614	no	few	negative	moderate	not_clear	yellow	small	negative	negative	small	negative	7.0	negative	moderate	1.011	not_reported	moderate	not_reported	1	1	not_reported	not_reported	not_reported	not_reported	not_reported	0	0	0	0	0	not_reported	1	not_reported	0	1	not_reported	not_reported	1	not_reported	0	0	0	1	0	not_reported	ABDOMINAL PAIN	79	Female
937	615	no	not_reported	negative	negative	clear	yellow	not_reported	negative	negative	negative	negative	6.0	negative	not_reported	1.019	not_reported	not_reported	not_reported	0	1	0	0	not_reported	0	not_reported	1	not_reported	0	not_reported	not_reported	0	0	not_reported	not_reported	1	not_reported	not_reported	1	not_reported	1	not_reported	not_reported	0	0	not_reported	FLANK PAIN	66	Male
938	615	no	not_reported	small	negative	clear	yellow	not_reported	negative	negative	negative	negative	5.5	small	not_reported	1.017	negative	not_reported	0	1	1	not_reported	not_reported	not_reported	not_reported	not_reported	0	1	0	not_reported	not_reported	not_reported	0	not_reported	not_reported	1	not_reported	1	1	not_reported	0	not_reported	1	0	not_reported	not_reported	other	80	Female
939	615	no	not_reported	negative	negative	clear	yellow	not_reported	negative	negative	negative	negative	6.0	negative	not_reported	1.03	not_reported	not_reported	not_reported	1	1	0	0	not_reported	0	not_reported	not_reported	not_reported	1	not_reported	not_reported	0	not_reported	not_reported	not_reported	1	not_reported	0	1	not_reported	not_reported	not_reported	not_reported	0	not_reported	not_reported	other	39	Male
940	615	no	moderate	negative	negative	not_clear	yellow	small	negative	negative	negative	negative	5.5	negative	small	1.031	not_reported	small	not_reported	0	1	not_reported	0	not_reported	0	not_reported	not_reported	not_reported	1	not_reported	not_reported	0	not_reported	not_reported	not_reported	1	not_reported	not_reported	1	not_reported	not_reported	not_reported	0	0	not_reported	0	FEVER	48	Female
941	615	no	few	negative	moderate	not_clear	yellow	small	small	negative	negative	negative	6.0	moderate	moderate	1.03	not_reported	small	not_reported	1	1	1	0	not_reported	0	not_reported	not_reported	not_reported	0	not_reported	not_reported	not_reported	1	1	not_reported	1	not_reported	not_reported	1	not_reported	not_reported	not_reported	not_reported	not_reported	0	not_reported	ABDOMINAL PAIN	29	Male
942	615	yes	many	negative	large	clear	yellow	small	negative	negative	moderate	negative	5.5	negative	moderate	1.009	negative	moderate	not_reported	not_reported	1	0	0	not_reported	0	not_reported	not_reported	not_reported	0	not_reported	not_reported	not_reported	0	1	not_reported	1	not_reported	not_reported	1	not_reported	not_reported	not_reported	0	0	0	not_reported	ABDOMINAL PAIN	33	Female
943	615	yes	marked	negative	negative	not_clear	yellow	moderate	negative	negative	small	positive	7.5	negative	small	1.014	negative	moderate	not_reported	0	1	0	not_reported	not_reported	not_reported	not_reported	not_reported	not_reported	1	not_reported	not_reported	not_reported	0	not_reported	not_reported	1	not_reported	not_reported	1	not_reported	not_reported	not_reported	not_reported	1	0	not_reported	FEVER	28	Female
944	616	no	not_reported	not_reported	negative	clear	yellow	not_reported	negative	negative	negative	negative	7.0	negative	not_reported	1.019	not_reported	not_reported	0	1	not_reported	0	0	not_reported	0	0	0	0	0	not_reported	not_reported	not_reported	1	not_reported	not_reported	1	not_reported	not_reported	1	not_reported	not_reported	not_reported	not_reported	0	0	not_reported	ABDOMINAL PAIN	37	Male
945	617	no	not_reported	negative	negative	clear	yellow	not_reported	negative	negative	negative	negative	8.5	negative	not_reported	1.009	not_reported	not_reported	0	1	1	0	0	not_reported	0	not_reported	not_reported	0	0	0	0	not_reported	1	not_reported	not_reported	1	not_reported	0	1	0	0	not_reported	not_reported	0	0	not_reported	ABDOMINAL PAIN	52	Female
946	618	no	few	not_reported	large	not_clear	red	not_reported	negative	negative	small	negative	6.5	large	large	1.012	not_reported	moderate	not_reported	0	1	0	0	not_reported	0	not_reported	not_reported	not_reported	not_reported	not_reported	not_reported	not_reported	not_reported	not_reported	not_reported	not_reported	not_reported	not_reported	1	not_reported	not_reported	not_reported	not_reported	0	not_reported	not_reported	MALE GU PROBLEM	79	Male
947	618	no	not_reported	negative	negative	clear	yellow	not_reported	negative	negative	negative	negative	6.0	negative	not_reported	1.034	not_reported	not_reported	1	0	1	0	0	not_reported	0	not_reported	1	not_reported	not_reported	not_reported	not_reported	not_reported	1	not_reported	not_reported	1	not_reported	not_reported	1	not_reported	1	not_reported	not_reported	not_reported	0	not_reported	FLANK PAIN	24	Male
948	618	no	not_reported	negative	negative	clear	yellow	not_reported	small	negative	negative	negative	6.0	negative	not_reported	1.01	not_reported	not_reported	not_reported	not_reported	not_reported	not_reported	not_reported	not_reported	not_reported	not_reported	not_reported	not_reported	not_reported	not_reported	not_reported	not_reported	not_reported	not_reported	not_reported	not_reported	1	not_reported	not_reported	not_reported	not_reported	not_reported	not_reported	not_reported	not_reported	not_reported	ALTERED MENTAL STATUS	63	Female
949	619	no	few	small	moderate	not_clear	yellow	large	negative	large	small	negative	6.0	small	small	1.03	not_reported	small	not_reported	0	1	not_reported	not_reported	not_reported	not_reported	not_reported	not_reported	0	1	not_reported	not_reported	not_reported	not_reported	1	not_reported	1	not_reported	0	1	not_reported	not_reported	not_reported	not_reported	not_reported	not_reported	not_reported	other	43	Female
950	620	no	few	small	moderate	not_clear	yellow	large	negative	large	small	negative	6.0	small	small	1.03	not_reported	small	not_reported	0	1	not_reported	not_reported	not_reported	not_reported	not_reported	not_reported	0	1	not_reported	not_reported	not_reported	not_reported	1	not_reported	1	not_reported	0	1	not_reported	not_reported	not_reported	not_reported	not_reported	not_reported	not_reported	other	43	Female
951	621	no	not_reported	negative	negative	clear	yellow	not_reported	negative	negative	negative	negative	6.0	negative	not_reported	1.026	not_reported	not_reported	1	0	1	0	0	0	0	not_reported	1	not_reported	0	not_reported	not_reported	0	0	not_reported	not_reported	1	not_reported	0	1	not_reported	not_reported	0	0	0	0	not_reported	other	50	Male
952	621	no	not_reported	negative	small	clear	yellow	not_reported	large	negative	negative	negative	6.5	negative	small	1.028	not_reported	negative	not_reported	0	1	not_reported	not_reported	0	0	not_reported	not_reported	not_reported	0	not_reported	not_reported	not_reported	0	not_reported	not_reported	1	not_reported	1	1	not_reported	not_reported	not_reported	not_reported	1	not_reported	1	DIZZINESS	80	Male
953	621	no	not_reported	negative	negative	clear	yellow	moderate	negative	negative	small	negative	7.5	negative	negative	1.008	not_reported	small	not_reported	not_reported	1	0	not_reported	0	0	not_reported	0	not_reported	0	not_reported	not_reported	not_reported	0	1	0	1	0	0	1	not_reported	0	not_reported	not_reported	not_reported	0	not_reported	other	59	Female
954	622	no	not_reported	not_reported	negative	clear	yellow	not_reported	negative	negative	negative	negative	7.5	negative	not_reported	1.015	not_reported	not_reported	not_reported	1	1	0	0	not_reported	0	0	0	not_reported	0	0	0	0	1	not_reported	not_reported	1	not_reported	not_reported	1	not_reported	not_reported	not_reported	not_reported	0	0	not_reported	ABDOMINAL PAIN	20	Female
955	622	no	not_reported	negative	small	clear	yellow	small	negative	negative	negative	negative	7.0	negative	small	1.01	not_reported	negative	not_reported	1	1	not_reported	0	0	0	not_reported	0	not_reported	0	0	0	0	not_reported	not_reported	not_reported	1	not_reported	not_reported	1	not_reported	not_reported	not_reported	not_reported	1	0	not_reported	other	79	Female
956	623	no	not_reported	not_reported	negative	clear	yellow	not_reported	negative	negative	negative	negative	6.0	negative	not_reported	1.026	not_reported	not_reported	not_reported	1	1	0	0	0	0	not_reported	not_reported	not_reported	not_reported	not_reported	not_reported	not_reported	not_reported	not_reported	not_reported	not_reported	not_reported	not_reported	not_reported	not_reported	0	0	0	1	0	not_reported	ABDOMINAL PAIN	42	Male
957	624	no	few	negative	negative	not_clear	yellow	moderate	negative	negative	small	negative	7.5	small	small	1.028	not_reported	small	not_reported	not_reported	not_reported	not_reported	not_reported	not_reported	not_reported	not_reported	not_reported	not_reported	not_reported	not_reported	not_reported	not_reported	not_reported	not_reported	not_reported	not_reported	not_reported	not_reported	not_reported	not_reported	not_reported	not_reported	not_reported	not_reported	not_reported	not_reported	ABDOMINAL PAIN	29	Female
958	624	no	few	negative	moderate	clear	yellow	small	negative	negative	negative	negative	7.5	negative	moderate	1.023	not_reported	small	0	1	1	0	0	0	0	not_reported	0	not_reported	not_reported	0	0	0	1	1	not_reported	1	not_reported	not_reported	1	not_reported	not_reported	not_reported	not_reported	0	not_reported	not_reported	ABDOMINAL PAIN	54	Female
959	624	no	many	negative	negative	not_clear	yellow	large	negative	negative	small	negative	6.5	negative	small	1.012	not_reported	small	not_reported	0	1	0	0	not_reported	0	not_reported	0	1	0	0	0	0	0	not_reported	0	1	1	0	1	not_reported	0	0	not_reported	0	0	not_reported	other	79	Female
960	625	no	not_reported	negative	negative	clear	yellow	not_reported	negative	negative	negative	negative	6.5	negative	not_reported	1.022	not_reported	not_reported	not_reported	0	1	1	0	not_reported	0	not_reported	not_reported	1	0	not_reported	not_reported	not_reported	0	1	not_reported	1	not_reported	0	1	not_reported	not_reported	not_reported	not_reported	0	not_reported	not_reported	other	46	Female
961	626	yes	moderate	negative	negative	clear	orange	small	negative	negative	negative	positive	5.5	small	not_reported	1.015	negative	small	not_reported	0	1	not_reported	0	not_reported	0	not_reported	not_reported	0	1	not_reported	not_reported	not_reported	0	1	not_reported	1	0	not_reported	1	not_reported	not_reported	not_reported	not_reported	0	not_reported	not_reported	FEVER	22	Female
962	627	no	few	not_reported	negative	clear	yellow	small	negative	negative	small	negative	7.0	negative	small	1.017	not_reported	small	not_reported	0	1	not_reported	not_reported	not_reported	not_reported	not_reported	1	not_reported	0	not_reported	not_reported	not_reported	0	not_reported	not_reported	1	not_reported	not_reported	1	not_reported	1	not_reported	not_reported	not_reported	not_reported	not_reported	FLANK PAIN	86	Male
963	628	no	few	negative	negative	clear	yellow	small	negative	negative	small	negative	6.5	negative	small	1.015	not_reported	small	not_reported	not_reported	1	not_reported	not_reported	not_reported	not_reported	not_reported	not_reported	not_reported	0	not_reported	not_reported	0	0	not_reported	not_reported	1	not_reported	not_reported	1	not_reported	not_reported	not_reported	0	0	not_reported	not_reported	FEVER	31	Male
964	629	no	few	negative	small	clear	yellow	not_reported	negative	negative	negative	negative	6.0	negative	small	1.011	not_reported	negative	not_reported	0	1	0	not_reported	0	0	not_reported	not_reported	1	1	not_reported	not_reported	not_reported	not_reported	1	not_reported	1	not_reported	0	1	not_reported	not_reported	not_reported	not_reported	not_reported	not_reported	not_reported	other	71	Male
965	629	no	not_reported	not_reported	negative	clear	yellow	not_reported	negative	negative	negative	negative	6.0	negative	not_reported	1.015	not_reported	not_reported	not_reported	0	1	1	0	0	0	not_reported	0	1	0	not_reported	not_reported	not_reported	not_reported	1	not_reported	1	not_reported	1	1	not_reported	not_reported	not_reported	not_reported	not_reported	not_reported	not_reported	other	64	Male
966	629	no	not_reported	negative	negative	clear	yellow	not_reported	negative	negative	negative	negative	7.0	negative	not_reported	1.014	not_reported	not_reported	not_reported	1	1	1	not_reported	not_reported	not_reported	not_reported	not_reported	0	0	not_reported	not_reported	1	1	not_reported	not_reported	1	not_reported	not_reported	1	not_reported	not_reported	not_reported	not_reported	0	0	not_reported	ABDOMINAL PAIN	36	Male
967	629	no	few	not_reported	other	clear	yellow	not_reported	negative	negative	negative	negative	6.5	negative	small	1.011	not_reported	small	not_reported	0	1	0	0	not_reported	0	not_reported	not_reported	1	not_reported	not_reported	not_reported	not_reported	not_reported	not_reported	not_reported	1	not_reported	not_reported	1	not_reported	not_reported	not_reported	not_reported	not_reported	not_reported	not_reported	other	88	Female
968	629	no	few	negative	large	clear	yellow	small	negative	negative	negative	negative	5.5	negative	moderate	1.024	not_reported	small	not_reported	0	1	0	not_reported	not_reported	not_reported	not_reported	0	0	0	not_reported	not_reported	not_reported	1	not_reported	not_reported	1	not_reported	not_reported	1	not_reported	not_reported	not_reported	not_reported	0	0	not_reported	ABDOMINAL PAIN	27	Male
969	629	no	few	small	moderate	not_clear	yellow	small	negative	small	negative	negative	6.0	small	moderate	1.03	not_reported	small	not_reported	1	not_reported	0	1	0	1	not_reported	not_reported	0	0	not_reported	not_reported	1	1	not_reported	not_reported	not_reported	not_reported	0	1	0	not_reported	not_reported	not_reported	not_reported	not_reported	0	ABDOMINAL PAIN	33	Female
970	629	no	few	not_reported	small	clear	yellow	not_reported	moderate	negative	negative	negative	5.5	moderate	small	1.028	not_reported	moderate	not_reported	1	1	not_reported	not_reported	not_reported	not_reported	not_reported	0	not_reported	0	not_reported	not_reported	not_reported	1	not_reported	not_reported	not_reported	not_reported	not_reported	not_reported	not_reported	not_reported	not_reported	not_reported	not_reported	not_reported	not_reported	ABDOMINAL PAIN	72	Female
971	629	no	few	not_reported	large	clear	yellow	small	negative	negative	small	negative	6.0	moderate	moderate	1.024	not_reported	moderate	not_reported	1	1	not_reported	0	0	0	not_reported	not_reported	not_reported	0	not_reported	not_reported	not_reported	1	not_reported	not_reported	1	not_reported	not_reported	1	not_reported	1	0	not_reported	1	1	not_reported	ABDOMINAL PAIN	25	Male
972	629	no	not_reported	negative	negative	clear	yellow	not_reported	large	moderate	negative	negative	6.0	negative	not_reported	1.036	not_reported	not_reported	not_reported	not_reported	1	not_reported	not_reported	not_reported	not_reported	not_reported	not_reported	1	not_reported	not_reported	not_reported	not_reported	not_reported	not_reported	not_reported	1	not_reported	not_reported	1	not_reported	not_reported	not_reported	not_reported	0	not_reported	1	other	18	Male
973	630	no	not_reported	not_reported	negative	not_clear	yellow	large	negative	negative	negative	negative	5.5	small	negative	1.036	not_reported	negative	not_reported	not_reported	not_reported	0	not_reported	0	0	not_reported	not_reported	0	0	not_reported	not_reported	0	1	not_reported	not_reported	not_reported	not_reported	0	1	0	not_reported	not_reported	not_reported	not_reported	not_reported	0	ABDOMINAL PAIN	26	Female
974	631	no	not_reported	negative	negative	clear	yellow	not_reported	negative	negative	negative	negative	7.0	negative	not_reported	1.017	not_reported	not_reported	not_reported	1	1	0	not_reported	0	not_reported	not_reported	not_reported	0	0	not_reported	not_reported	not_reported	0	not_reported	not_reported	1	0	0	1	not_reported	0	not_reported	not_reported	0	not_reported	not_reported	CHEST PAIN	32	Female
975	632	no	many	negative	small	clear	yellow	small	negative	negative	small	negative	6.0	negative	small	1.02	negative	moderate	not_reported	0	1	0	0	not_reported	0	not_reported	not_reported	not_reported	1	not_reported	not_reported	not_reported	0	1	not_reported	1	not_reported	not_reported	1	not_reported	not_reported	not_reported	not_reported	not_reported	not_reported	not_reported	NEUROLOGIC PROBLEM	100	Female
976	633	no	not_reported	negative	negative	clear	yellow	not_reported	negative	negative	negative	negative	6.5	negative	not_reported	1.038	not_reported	not_reported	not_reported	1	not_reported	not_reported	not_reported	not_reported	not_reported	not_reported	0	not_reported	0	0	0	not_reported	1	not_reported	not_reported	1	not_reported	not_reported	1	not_reported	0	not_reported	0	0	0	not_reported	not_reported	55	not_reported
[truncated: 79,411 more rows]
[truncated: 170 more columns]
